# Supplementary material for: Surface acoustic wave photonic devices in silicon on insulator
Source: Nat Commun. 2019 Sep 16;10:4214. doi: 10.1038/s41467-019-12157-x (PMC6746697; doi:10.1038/s41467-019-12157-x)
Supplement: Supplementary file 2 — Source Data [file 41467_2019_12157_MOESM2_ESM.xlsx]

## Sheet: Figure 2b
	Wavelength (nm)	Relative Transmission (dB)
	1540	-0.775604
	1540	-1.54498
	1540	-2.30834
	1540	-3.06592
	1540	-3.81797
	1540	-4.56478
	1540	-5.30657
	1540	-6.04356
	1540	-6.77591
	1540	-7.50377
	1540	-7.45163
	1540	-7.40139
	1540	-7.35285
	1540	-7.30578
	1540	-7.25991
	1540.01	-7.21499
	1540.01	-7.17086
	1540.01	-7.12739
	1540.01	-7.08454
	1540.01	-7.04235
	1540.01	-7.0009
	1540.01	-6.96036
	1540.01	-6.92087
	1540.01	-6.88256
	1540.01	-6.84556
	1540.01	-6.80995
	1540.01	-6.77573
	1540.01	-6.74286
	1540.01	-6.71125
	1540.01	-6.68075
	1540.01	-6.65125
	1540.01	-6.6226
	1540.01	-6.59467
	1540.01	-6.56737
	1540.01	-6.54061
	1540.01	-6.51429
	1540.01	-6.48834
	1540.01	-6.46266
	1540.01	-6.43716
	1540.01	-6.41179
	1540.01	-6.38647
	1540.01	-6.36118
	1540.01	-6.33592
	1540.01	-6.31077
	1540.01	-6.28585
	1540.01	-6.26132
	1540.01	-6.23733
	1540.02	-6.21399
	1540.02	-6.19145
	1540.02	-6.16981
	1540.02	-6.14909
	1540.02	-6.12929
	1540.02	-6.11032
	1540.02	-6.09206
	1540.02	-6.07438
	1540.02	-6.05712
	1540.02	-6.04018
	1540.02	-6.02346
	1540.02	-6.00692
	1540.02	-5.99051
	1540.02	-5.97421
	1540.02	-5.95802
	1540.02	-5.94196
	1540.02	-5.92604
	1540.02	-5.91029
	1540.02	-5.89469
	1540.02	-5.87927
	1540.02	-5.86402
	1540.02	-5.84897
	1540.02	-5.83414
	1540.02	-5.81951
	1540.02	-5.80508
	1540.02	-5.79084
	1540.02	-5.77683
	1540.02	-5.76308
	1540.02	-5.74963
	1540.02	-5.73653
	1540.02	-5.72384
	1540.03	-5.71162
	1540.03	-5.69989
	1540.03	-5.6887
	1540.03	-5.67807
	1540.03	-5.668
	1540.03	-5.65845
	1540.03	-5.64936
	1540.03	-5.64062
	1540.03	-5.63217
	1540.03	-5.62391
	1540.03	-5.61577
	1540.03	-5.60768
	1540.03	-5.59955
	1540.03	-5.59133
	1540.03	-5.58298
	1540.03	-5.57443
	1540.03	-5.56557
	1540.03	-5.55631
	1540.03	-5.54657
	1540.03	-5.53634
	1540.03	-5.52566
	1540.03	-5.51466
	1540.03	-5.50351
	1540.03	-5.49249
	1540.03	-5.48179
	1540.03	-5.47154
	1540.03	-5.46195
	1540.03	-5.45318
	1540.03	-5.44531
	1540.03	-5.43838
	1540.03	-5.43229
	1540.03	-5.42689
	1540.04	-5.422
	1540.04	-5.41736
	1540.04	-5.41281
	1540.04	-5.40825
	1540.04	-5.40362
	1540.04	-5.39888
	1540.04	-5.39399
	1540.04	-5.38896
	1540.04	-5.38373
	1540.04	-5.37824
	1540.04	-5.37247
	1540.04	-5.36646
	1540.04	-5.36028
	1540.04	-5.35405
	1540.04	-5.34798
	1540.04	-5.34229
	1540.04	-5.33716
	1540.04	-5.33265
	1540.04	-5.32885
	1540.04	-5.32588
	1540.04	-5.32378
	1540.04	-5.32253
	1540.04	-5.32203
	1540.04	-5.32212
	1540.04	-5.32255
	1540.04	-5.32304
	1540.04	-5.32338
	1540.04	-5.32349
	1540.04	-5.32333
	1540.04	-5.32288
	1540.04	-5.32216
	1540.04	-5.3212
	1540.05	-5.32005
	1540.05	-5.31878
	1540.05	-5.31744
	1540.05	-5.3161
	1540.05	-5.31479
	1540.05	-5.31354
	1540.05	-5.31234
	1540.05	-5.31117
	1540.05	-5.31
	1540.05	-5.30872
	1540.05	-5.30729
	1540.05	-5.30565
	1540.05	-5.30379
	1540.05	-5.3017
	1540.05	-5.2994
	1540.05	-5.29694
	1540.05	-5.29432
	1540.05	-5.29155
	1540.05	-5.28866
	1540.05	-5.28571
	1540.05	-5.28276
	1540.05	-5.27989
	1540.05	-5.27719
	1540.05	-5.27473
	1540.05	-5.27272
	1540.05	-5.27156
	1540.05	-5.27155
	1540.05	-5.27291
	1540.05	-5.27571
	1540.05	-5.27986
	1540.05	-5.28516
	1540.05	-5.29123
	1540.06	-5.2977
	1540.06	-5.30445
	1540.06	-5.31123
	1540.06	-5.3176
	1540.06	-5.32321
	1540.06	-5.32786
	1540.06	-5.33145
	1540.06	-5.334
	1540.06	-5.33558
	1540.06	-5.33619
	1540.06	-5.33587
	1540.06	-5.33452
	1540.06	-5.33213
	1540.06	-5.32879
	1540.06	-5.3247
	1540.06	-5.32017
	1540.06	-5.31559
	1540.06	-5.31118
	1540.06	-5.30719
	1540.06	-5.30405
	1540.06	-5.30204
	1540.06	-5.30132
	1540.06	-5.30186
	1540.06	-5.30352
	1540.06	-5.30601
	1540.06	-5.30903
	1540.06	-5.31224
	1540.06	-5.31543
	1540.06	-5.31846
	1540.06	-5.32121
	1540.06	-5.32359
	1540.06	-5.32558
	1540.07	-5.32714
	1540.07	-5.32829
	1540.07	-5.32908
	1540.07	-5.32947
	1540.07	-5.32947
	1540.07	-5.3291
	1540.07	-5.32841
	1540.07	-5.3275
	1540.07	-5.32652
	1540.07	-5.32575
	1540.07	-5.32541
	1540.07	-5.3257
	1540.07	-5.32673
	1540.07	-5.32848
	1540.07	-5.33088
	1540.07	-5.33371
	1540.07	-5.33673
	1540.07	-5.33983
	1540.07	-5.3429
	1540.07	-5.34569
	1540.07	-5.34802
	1540.07	-5.34977
	1540.07	-5.35091
	1540.07	-5.35146
	1540.07	-5.35151
	1540.07	-5.35114
	1540.07	-5.35047
	1540.07	-5.34949
	1540.07	-5.34819
	1540.07	-5.3466
	1540.07	-5.34478
	1540.07	-5.34284
	1540.08	-5.34092
	1540.08	-5.33909
	1540.08	-5.33743
	1540.08	-5.33607
	1540.08	-5.33514
	1540.08	-5.33471
	1540.08	-5.3348
	1540.08	-5.33537
	1540.08	-5.33635
	1540.08	-5.33765
	1540.08	-5.33914
	1540.08	-5.34076
	1540.08	-5.34244
	1540.08	-5.34415
	1540.08	-5.34585
	1540.08	-5.34749
	1540.08	-5.34906
	1540.08	-5.35055
	1540.08	-5.35198
	1540.08	-5.35335
	1540.08	-5.35462
	1540.08	-5.3558
	1540.08	-5.35685
	1540.08	-5.35776
	1540.08	-5.35853
	1540.08	-5.35911
	1540.08	-5.35945
	1540.08	-5.35949
	1540.08	-5.35921
	1540.08	-5.35858
	1540.08	-5.35761
	1540.09	-5.35631
	1540.09	-5.35473
	1540.09	-5.35286
	1540.09	-5.35068
	1540.09	-5.34824
	1540.09	-5.34563
	1540.09	-5.34292
	1540.09	-5.34021
	1540.09	-5.33761
	1540.09	-5.33521
	1540.09	-5.33306
	1540.09	-5.33113
	1540.09	-5.32945
	1540.09	-5.32808
	1540.09	-5.32702
	1540.09	-5.32628
	1540.09	-5.32581
	1540.09	-5.32556
	1540.09	-5.32539
	1540.09	-5.32511
	1540.09	-5.3246
	1540.09	-5.32379
	1540.09	-5.32264
	1540.09	-5.32113
	1540.09	-5.31925
	1540.09	-5.31699
	1540.09	-5.31426
	1540.09	-5.31091
	1540.09	-5.30692
	1540.09	-5.30235
	1540.09	-5.29735
	1540.09	-5.29207
	1540.1	-5.28674
	1540.1	-5.28164
	1540.1	-5.27693
	1540.1	-5.27262
	1540.1	-5.26883
	1540.1	-5.26572
	1540.1	-5.26341
	1540.1	-5.26191
	1540.1	-5.26118
	1540.1	-5.26113
	1540.1	-5.26169
	1540.1	-5.26281
	1540.1	-5.26445
	1540.1	-5.26667
	1540.1	-5.26945
	1540.1	-5.27267
	1540.1	-5.2762
	1540.1	-5.27979
	1540.1	-5.28325
	1540.1	-5.28646
	1540.1	-5.28923
	1540.1	-5.29129
	1540.1	-5.29249
	1540.1	-5.29271
	1540.1	-5.29198
	1540.1	-5.29037
	1540.1	-5.28796
	1540.1	-5.28483
	1540.1	-5.28108
	1540.1	-5.27678
	1540.1	-5.27204
	1540.1	-5.26703
	1540.11	-5.26196
	1540.11	-5.25706
	1540.11	-5.25257
	1540.11	-5.24857
	1540.11	-5.2452
	1540.11	-5.24267
	1540.11	-5.24111
	1540.11	-5.24058
	1540.11	-5.24104
	1540.11	-5.24239
	1540.11	-5.24452
	1540.11	-5.24733
	1540.11	-5.25068
	1540.11	-5.25452
	1540.11	-5.25874
	1540.11	-5.26319
	1540.11	-5.26771
	1540.11	-5.27206
	1540.11	-5.27604
	1540.11	-5.27947
	1540.11	-5.28219
	1540.11	-5.28399
	1540.11	-5.28473
	1540.11	-5.28439
	1540.11	-5.28299
	1540.11	-5.2807
	1540.11	-5.2777
	1540.11	-5.27415
	1540.11	-5.27025
	1540.11	-5.26616
	1540.11	-5.26206
	1540.11	-5.25808
	1540.12	-5.25436
	1540.12	-5.25102
	1540.12	-5.24815
	1540.12	-5.24573
	1540.12	-5.24376
	1540.12	-5.24228
	1540.12	-5.24131
	1540.12	-5.24085
	1540.12	-5.24082
	1540.12	-5.24114
	1540.12	-5.24158
	1540.12	-5.24163
	1540.12	-5.24084
	1540.12	-5.23897
	1540.12	-5.23587
	1540.12	-5.23155
	1540.12	-5.22616
	1540.12	-5.21995
	1540.12	-5.21325
	1540.12	-5.20617
	1540.12	-5.19884
	1540.12	-5.19172
	1540.12	-5.18516
	1540.12	-5.17944
	1540.12	-5.1747
	1540.12	-5.17098
	1540.12	-5.16829
	1540.12	-5.16681
	1540.12	-5.16659
	1540.12	-5.16779
	1540.12	-5.17045
	1540.12	-5.17449
	1540.13	-5.17964
	1540.13	-5.18549
	1540.13	-5.19154
	1540.13	-5.19752
	1540.13	-5.20315
	1540.13	-5.20792
	1540.13	-5.21141
	1540.13	-5.2134
	1540.13	-5.21382
	1540.13	-5.21281
	1540.13	-5.21063
	1540.13	-5.20764
	1540.13	-5.20427
	1540.13	-5.20072
	1540.13	-5.19713
	1540.13	-5.19365
	1540.13	-5.19037
	1540.13	-5.18742
	1540.13	-5.18488
	1540.13	-5.18288
	1540.13	-5.18148
	1540.13	-5.18077
	1540.13	-5.18083
	1540.13	-5.18162
	1540.13	-5.18306
	1540.13	-5.18499
	1540.13	-5.18719
	1540.13	-5.18954
	1540.13	-5.1919
	1540.13	-5.19412
	1540.13	-5.19604
	1540.13	-5.19759
	1540.14	-5.19874
	1540.14	-5.19949
	1540.14	-5.19995
	1540.14	-5.2003
	1540.14	-5.20079
	1540.14	-5.20153
	1540.14	-5.20253
	1540.14	-5.20379
	1540.14	-5.20527
	1540.14	-5.20688
	1540.14	-5.20851
	1540.14	-5.2101
	1540.14	-5.21163
	1540.14	-5.21298
	1540.14	-5.21407
	1540.14	-5.21482
	1540.14	-5.2152
	1540.14	-5.21523
	1540.14	-5.21495
	1540.14	-5.21441
	1540.14	-5.21366
	1540.14	-5.21274
	1540.14	-5.21162
	1540.14	-5.21031
	1540.14	-5.2088
	1540.14	-5.20711
	1540.14	-5.20523
	1540.14	-5.20314
	1540.14	-5.20078
	1540.14	-5.19815
	1540.14	-5.1953
	1540.15	-5.19228
	1540.15	-5.18917
	1540.15	-5.18607
	1540.15	-5.18309
	1540.15	-5.18028
	1540.15	-5.17765
	1540.15	-5.17526
	1540.15	-5.17317
	1540.15	-5.17141
	1540.15	-5.17002
	1540.15	-5.16896
	1540.15	-5.16821
	1540.15	-5.16784
	1540.15	-5.16797
	1540.15	-5.16869
	1540.15	-5.17004
	1540.15	-5.17202
	1540.15	-5.17455
	1540.15	-5.17746
	1540.15	-5.18054
	1540.15	-5.18353
	1540.15	-5.18629
	1540.15	-5.18856
	1540.15	-5.19009
	1540.15	-5.19073
	1540.15	-5.19047
	1540.15	-5.18941
	1540.15	-5.18777
	1540.15	-5.18579
	1540.15	-5.18369
	1540.15	-5.18171
	1540.15	-5.17997
	1540.16	-5.1786
	1540.16	-5.17762
	1540.16	-5.17706
	1540.16	-5.17687
	1540.16	-5.1771
	1540.16	-5.17792
	1540.16	-5.17942
	1540.16	-5.18171
	1540.16	-5.18479
	1540.16	-5.18856
	1540.16	-5.19282
	1540.16	-5.19727
	1540.16	-5.20169
	1540.16	-5.20607
	1540.16	-5.21025
	1540.16	-5.21392
	1540.16	-5.21688
	1540.16	-5.21902
	1540.16	-5.22033
	1540.16	-5.2209
	1540.16	-5.22089
	1540.16	-5.22045
	1540.16	-5.21974
	1540.16	-5.21871
	1540.16	-5.21738
	1540.16	-5.21578
	1540.16	-5.214
	1540.16	-5.21214
	1540.16	-5.21032
	1540.16	-5.20858
	1540.16	-5.207
	1540.16	-5.20572
	1540.17	-5.20484
	1540.17	-5.20442
	1540.17	-5.20448
	1540.17	-5.20498
	1540.17	-5.20592
	1540.17	-5.20731
	1540.17	-5.20917
	1540.17	-5.21151
	1540.17	-5.21431
	1540.17	-5.2175
	1540.17	-5.22096
	1540.17	-5.22455
	1540.17	-5.2281
	1540.17	-5.23158
	1540.17	-5.23492
	1540.17	-5.23795
	1540.17	-5.24057
	1540.17	-5.24271
	1540.17	-5.24439
	1540.17	-5.24564
	1540.17	-5.24657
	1540.17	-5.24733
	1540.17	-5.24805
	1540.17	-5.24877
	1540.17	-5.24951
	1540.17	-5.25029
	1540.17	-5.25112
	1540.17	-5.25201
	1540.17	-5.25297
	1540.17	-5.25404
	1540.17	-5.25524
	1540.17	-5.25658
	1540.18	-5.25804
	1540.18	-5.25961
	1540.18	-5.26122
	1540.18	-5.2628
	1540.18	-5.26424
	1540.18	-5.26533
	1540.18	-5.26589
	1540.18	-5.26575
	1540.18	-5.26483
	1540.18	-5.26311
	1540.18	-5.26066
	1540.18	-5.2576
	1540.18	-5.25413
	1540.18	-5.25036
	1540.18	-5.24645
	1540.18	-5.24261
	1540.18	-5.23903
	1540.18	-5.23579
	1540.18	-5.23294
	1540.18	-5.23044
	1540.18	-5.22817
	1540.18	-5.22591
	1540.18	-5.22342
	1540.18	-5.22058
	1540.18	-5.21734
	1540.18	-5.21373
	1540.18	-5.2098
	1540.18	-5.20568
	1540.18	-5.20154
	1540.18	-5.19745
	1540.18	-5.19348
	1540.18	-5.18977
	1540.19	-5.18644
	1540.19	-5.18358
	1540.19	-5.18122
	1540.19	-5.17936
	1540.19	-5.17801
	1540.19	-5.1774
	1540.19	-5.17772
	1540.19	-5.17913
	1540.19	-5.18171
	1540.19	-5.18538
	1540.19	-5.18996
	1540.19	-5.19511
	1540.19	-5.20043
	1540.19	-5.20556
	1540.19	-5.21024
	1540.19	-5.21397
	1540.19	-5.21639
	1540.19	-5.21729
	1540.19	-5.21667
	1540.19	-5.21474
	1540.19	-5.21186
	1540.19	-5.20839
	1540.19	-5.20475
	1540.19	-5.20125
	1540.19	-5.19809
	1540.19	-5.19543
	1540.19	-5.19332
	1540.19	-5.19179
	1540.19	-5.19078
	1540.19	-5.19044
	1540.19	-5.19084
	1540.2	-5.19212
	1540.2	-5.19433
	1540.2	-5.19744
	1540.2	-5.20132
	1540.2	-5.2057
	1540.2	-5.21024
	1540.2	-5.21476
	1540.2	-5.21921
	1540.2	-5.22326
	1540.2	-5.22662
	1540.2	-5.22912
	1540.2	-5.23067
	1540.2	-5.23135
	1540.2	-5.23133
	1540.2	-5.2309
	1540.2	-5.23047
	1540.2	-5.23021
	1540.2	-5.23019
	1540.2	-5.23043
	1540.2	-5.23091
	1540.2	-5.23159
	1540.2	-5.23238
	1540.2	-5.23321
	1540.2	-5.23397
	1540.2	-5.23458
	1540.2	-5.23494
	1540.2	-5.23499
	1540.2	-5.23472
	1540.2	-5.23413
	1540.2	-5.23324
	1540.2	-5.23209
	1540.2	-5.23073
	1540.21	-5.2292
	1540.21	-5.22754
	1540.21	-5.22576
	1540.21	-5.2239
	1540.21	-5.22196
	1540.21	-5.21995
	1540.21	-5.21787
	1540.21	-5.2157
	1540.21	-5.21344
	1540.21	-5.2111
	1540.21	-5.20867
	1540.21	-5.20617
	1540.21	-5.20359
	1540.21	-5.20092
	1540.21	-5.1981
	1540.21	-5.19508
	1540.21	-5.1918
	1540.21	-5.18828
	1540.21	-5.18454
	1540.21	-5.18064
	1540.21	-5.17669
	1540.21	-5.17283
	1540.21	-5.16916
	1540.21	-5.16573
	1540.21	-5.16261
	1540.21	-5.15988
	1540.21	-5.15759
	1540.21	-5.15574
	1540.21	-5.15429
	1540.21	-5.15316
	1540.21	-5.15217
	1540.21	-5.15108
	1540.22	-5.14971
	1540.22	-5.14799
	1540.22	-5.14592
	1540.22	-5.14353
	1540.22	-5.14092
	1540.22	-5.13822
	1540.22	-5.13557
	1540.22	-5.133
	1540.22	-5.13059
	1540.22	-5.12847
	1540.22	-5.12673
	1540.22	-5.1254
	1540.22	-5.12448
	1540.22	-5.12394
	1540.22	-5.12369
	1540.22	-5.12365
	1540.22	-5.12376
	1540.22	-5.12404
	1540.22	-5.1245
	1540.22	-5.12514
	1540.22	-5.12595
	1540.22	-5.12689
	1540.22	-5.12794
	1540.22	-5.12909
	1540.22	-5.13031
	1540.22	-5.13154
	1540.22	-5.13274
	1540.22	-5.13388
	1540.22	-5.13494
	1540.22	-5.13592
	1540.22	-5.13683
	1540.22	-5.13771
	1540.23	-5.13857
	1540.23	-5.13944
	1540.23	-5.1403
	1540.23	-5.14114
	1540.23	-5.14195
	1540.23	-5.1427
	1540.23	-5.14331
	1540.23	-5.14354
	1540.23	-5.14322
	1540.23	-5.14223
	1540.23	-5.14056
	1540.23	-5.13824
	1540.23	-5.13542
	1540.23	-5.1323
	1540.23	-5.12913
	1540.23	-5.12606
	1540.23	-5.12326
	1540.23	-5.12101
	1540.23	-5.1195
	1540.23	-5.1188
	1540.23	-5.11889
	1540.23	-5.11964
	1540.23	-5.12079
	1540.23	-5.12202
	1540.23	-5.12298
	1540.23	-5.12345
	1540.23	-5.12331
	1540.23	-5.12247
	1540.23	-5.12091
	1540.23	-5.11868
	1540.23	-5.11585
	1540.23	-5.11242
	1540.24	-5.10843
	1540.24	-5.10402
	1540.24	-5.09932
	1540.24	-5.09448
	1540.24	-5.08968
	1540.24	-5.08512
	1540.24	-5.08105
	1540.24	-5.07789
	1540.24	-5.07594
	1540.24	-5.07553
	1540.24	-5.07677
	1540.24	-5.07964
	1540.24	-5.0839
	1540.24	-5.08914
	1540.24	-5.09481
	1540.24	-5.10048
	1540.24	-5.10572
	1540.24	-5.10997
	1540.24	-5.11281
	1540.24	-5.11402
	1540.24	-5.11356
	1540.24	-5.11158
	1540.24	-5.1084
	1540.24	-5.10435
	1540.24	-5.09989
	1540.24	-5.09529
	1540.24	-5.09075
	1540.24	-5.08645
	1540.24	-5.08253
	1540.24	-5.0791
	1540.24	-5.07624
	1540.24	-5.07424
	1540.25	-5.07329
	1540.25	-5.07359
	1540.25	-5.07523
	1540.25	-5.07815
	1540.25	-5.08216
	1540.25	-5.08693
	1540.25	-5.09201
	1540.25	-5.09705
	1540.25	-5.10179
	1540.25	-5.10575
	1540.25	-5.10855
	1540.25	-5.10997
	1540.25	-5.10996
	1540.25	-5.10863
	1540.25	-5.10625
	1540.25	-5.10316
	1540.25	-5.09978
	1540.25	-5.09638
	1540.25	-5.09312
	1540.25	-5.09011
	1540.25	-5.08739
	1540.25	-5.08498
	1540.25	-5.0828
	1540.25	-5.08079
	1540.25	-5.07882
	1540.25	-5.07682
	1540.25	-5.07473
	1540.25	-5.07253
	1540.25	-5.07016
	1540.25	-5.06759
	1540.25	-5.06477
	1540.26	-5.06156
	1540.26	-5.05779
	1540.26	-5.05335
	1540.26	-5.0482
	1540.26	-5.04236
	1540.26	-5.03596
	1540.26	-5.02917
	1540.26	-5.02226
	1540.26	-5.01535
	1540.26	-5.00853
	1540.26	-5.00199
	1540.26	-4.99595
	1540.26	-4.99058
	1540.26	-4.98599
	1540.26	-4.98223
	1540.26	-4.97927
	1540.26	-4.97702
	1540.26	-4.97531
	1540.26	-4.97405
	1540.26	-4.97324
	1540.26	-4.97286
	1540.26	-4.97285
	1540.26	-4.97314
	1540.26	-4.97363
	1540.26	-4.97423
	1540.26	-4.97486
	1540.26	-4.97545
	1540.26	-4.97596
	1540.26	-4.97635
	1540.26	-4.97662
	1540.26	-4.97676
	1540.26	-4.97678
	1540.27	-4.97667
	1540.27	-4.97641
	1540.27	-4.97597
	1540.27	-4.97534
	1540.27	-4.97452
	1540.27	-4.97354
	1540.27	-4.97244
	1540.27	-4.9713
	1540.27	-4.97022
	1540.27	-4.96926
	1540.27	-4.96851
	1540.27	-4.96806
	1540.27	-4.96797
	1540.27	-4.96823
	1540.27	-4.9688
	1540.27	-4.96959
	1540.27	-4.97046
	1540.27	-4.97122
	1540.27	-4.97171
	1540.27	-4.97179
	1540.27	-4.97138
	1540.27	-4.97044
	1540.27	-4.96898
	1540.27	-4.96704
	1540.27	-4.96468
	1540.27	-4.9619
	1540.27	-4.95876
	1540.27	-4.95538
	1540.27	-4.95187
	1540.27	-4.94835
	1540.27	-4.94494
	1540.27	-4.94179
	1540.28	-4.93903
	1540.28	-4.93675
	1540.28	-4.93503
	1540.28	-4.93398
	1540.28	-4.93363
	1540.28	-4.93395
	1540.28	-4.93485
	1540.28	-4.93616
	1540.28	-4.93761
	1540.28	-4.93882
	1540.28	-4.93945
	1540.28	-4.93928
	1540.28	-4.93819
	1540.28	-4.9362
	1540.28	-4.93341
	1540.28	-4.93008
	1540.28	-4.92646
	1540.28	-4.92269
	1540.28	-4.91895
	1540.28	-4.91552
	1540.28	-4.91258
	1540.28	-4.91026
	1540.28	-4.90858
	1540.28	-4.90751
	1540.28	-4.90698
	1540.28	-4.90694
	1540.28	-4.90731
	1540.28	-4.90816
	1540.28	-4.90948
	1540.28	-4.91125
	1540.28	-4.91337
	1540.28	-4.91567
	1540.29	-4.91793
	1540.29	-4.91974
	1540.29	-4.92075
	1540.29	-4.9206
	1540.29	-4.91904
	1540.29	-4.916
	1540.29	-4.91155
	1540.29	-4.90592
	1540.29	-4.89943
	1540.29	-4.89224
	1540.29	-4.88458
	1540.29	-4.87688
	1540.29	-4.86948
	1540.29	-4.86268
	1540.29	-4.85667
	1540.29	-4.85158
	1540.29	-4.84746
	1540.29	-4.8442
	1540.29	-4.84165
	1540.29	-4.83981
	1540.29	-4.8387
	1540.29	-4.83826
	1540.29	-4.83842
	1540.29	-4.83903
	1540.29	-4.8399
	1540.29	-4.84075
	1540.29	-4.84132
	1540.29	-4.84142
	1540.29	-4.84095
	1540.29	-4.83985
	1540.29	-4.83812
	1540.29	-4.83585
	1540.3	-4.83313
	1540.3	-4.83004
	1540.3	-4.82664
	1540.3	-4.8231
	1540.3	-4.81958
	1540.3	-4.8162
	1540.3	-4.81306
	1540.3	-4.81028
	1540.3	-4.80792
	1540.3	-4.80613
	1540.3	-4.80498
	1540.3	-4.80459
	1540.3	-4.80501
	1540.3	-4.8062
	1540.3	-4.80806
	1540.3	-4.81041
	1540.3	-4.81298
	1540.3	-4.81565
	1540.3	-4.81831
	1540.3	-4.82077
	1540.3	-4.82286
	1540.3	-4.82446
	1540.3	-4.82555
	1540.3	-4.82614
	1540.3	-4.82629
	1540.3	-4.8259
	1540.3	-4.82491
	1540.3	-4.8232
	1540.3	-4.82069
	1540.3	-4.8174
	1540.3	-4.81342
	1540.31	-4.80893
	1540.31	-4.80419
	1540.31	-4.79933
	1540.31	-4.79441
	1540.31	-4.78968
	1540.31	-4.78543
	1540.31	-4.78182
	1540.31	-4.77893
	1540.31	-4.77673
	1540.31	-4.7751
	1540.31	-4.77382
	1540.31	-4.7726
	1540.31	-4.77129
	1540.31	-4.76983
	1540.31	-4.76819
	1540.31	-4.76631
	1540.31	-4.76417
	1540.31	-4.76177
	1540.31	-4.75901
	1540.31	-4.7558
	1540.31	-4.75211
	1540.31	-4.74793
	1540.31	-4.74331
	1540.31	-4.73834
	1540.31	-4.73316
	1540.31	-4.72796
	1540.31	-4.72286
	1540.31	-4.71792
	1540.31	-4.71329
	1540.31	-4.70911
	1540.31	-4.70544
	1540.31	-4.70233
	1540.32	-4.69973
	1540.32	-4.69754
	1540.32	-4.69559
	1540.32	-4.69367
	1540.32	-4.69165
	1540.32	-4.68947
	1540.32	-4.68712
	1540.32	-4.68463
	1540.32	-4.68206
	1540.32	-4.67952
	1540.32	-4.67709
	1540.32	-4.67481
	1540.32	-4.67275
	1540.32	-4.67097
	1540.32	-4.66951
	1540.32	-4.66836
	1540.32	-4.66751
	1540.32	-4.66688
	1540.32	-4.66641
	1540.32	-4.66597
	1540.32	-4.66548
	1540.32	-4.66492
	1540.32	-4.66425
	1540.32	-4.66346
	1540.32	-4.66254
	1540.32	-4.66148
	1540.32	-4.66023
	1540.32	-4.65869
	1540.32	-4.65683
	1540.32	-4.65463
	1540.32	-4.65214
	1540.32	-4.64942
	1540.33	-4.6466
	1540.33	-4.64381
	1540.33	-4.64132
	1540.33	-4.6394
	1540.33	-4.63831
	1540.33	-4.63826
	1540.33	-4.63933
	1540.33	-4.64146
	1540.33	-4.64447
	1540.33	-4.64806
	1540.33	-4.65191
	1540.33	-4.65587
	1540.33	-4.65973
	1540.33	-4.66318
	1540.33	-4.66605
	1540.33	-4.66821
	1540.33	-4.66965
	1540.33	-4.67044
	1540.33	-4.67065
	1540.33	-4.67023
	1540.33	-4.6692
	1540.33	-4.66745
	1540.33	-4.66496
	1540.33	-4.6618
	1540.33	-4.65813
	1540.33	-4.6542
	1540.33	-4.65028
	1540.33	-4.64642
	1540.33	-4.64276
	1540.33	-4.63962
	1540.33	-4.63719
	1540.33	-4.63559
	1540.34	-4.6348
	1540.34	-4.63472
	1540.34	-4.63511
	1540.34	-4.63561
	1540.34	-4.63588
	1540.34	-4.6358
	1540.34	-4.63527
	1540.34	-4.63428
	1540.34	-4.63281
	1540.34	-4.63091
	1540.34	-4.62864
	1540.34	-4.62598
	1540.34	-4.62298
	1540.34	-4.61975
	1540.34	-4.6164
	1540.34	-4.61305
	1540.34	-4.60981
	1540.34	-4.60682
	1540.34	-4.60419
	1540.34	-4.60208
	1540.34	-4.6006
	1540.34	-4.59987
	1540.34	-4.59995
	1540.34	-4.6008
	1540.34	-4.60231
	1540.34	-4.60431
	1540.34	-4.60655
	1540.34	-4.6089
	1540.34	-4.61122
	1540.34	-4.61334
	1540.34	-4.61512
	1540.34	-4.61649
	1540.35	-4.61742
	1540.35	-4.61795
	1540.35	-4.61814
	1540.35	-4.61807
	1540.35	-4.61783
	1540.35	-4.61742
	1540.35	-4.61678
	1540.35	-4.61593
	1540.35	-4.61485
	1540.35	-4.61357
	1540.35	-4.61213
	1540.35	-4.6105
	1540.35	-4.60869
	1540.35	-4.60677
	1540.35	-4.6048
	1540.35	-4.60286
	1540.35	-4.60102
	1540.35	-4.59933
	1540.35	-4.59785
	1540.35	-4.59657
	1540.35	-4.59547
	1540.35	-4.59456
	1540.35	-4.59385
	1540.35	-4.59335
	1540.35	-4.59304
	1540.35	-4.59291
	1540.35	-4.59293
	1540.35	-4.59306
	1540.35	-4.5933
	1540.35	-4.59363
	1540.35	-4.59407
	1540.35	-4.59461
	1540.36	-4.59523
	1540.36	-4.59588
	1540.36	-4.59652
	1540.36	-4.59691
	1540.36	-4.59684
	1540.36	-4.59614
	1540.36	-4.59472
	1540.36	-4.59258
	1540.36	-4.58982
	1540.36	-4.58663
	1540.36	-4.58327
	1540.36	-4.57991
	1540.36	-4.57665
	1540.36	-4.57374
	1540.36	-4.57144
	1540.36	-4.5699
	1540.36	-4.56916
	1540.36	-4.56919
	1540.36	-4.56988
	1540.36	-4.57105
	1540.36	-4.57248
	1540.36	-4.57405
	1540.36	-4.5757
	1540.36	-4.57738
	1540.36	-4.57902
	1540.36	-4.58056
	1540.36	-4.58195
	1540.36	-4.58281
	1540.36	-4.58274
	1540.36	-4.58146
	1540.36	-4.57881
	1540.37	-4.5748
	1540.37	-4.5696
	1540.37	-4.56354
	1540.37	-4.5571
	1540.37	-4.55055
	1540.37	-4.54396
	1540.37	-4.53771
	1540.37	-4.53223
	1540.37	-4.5278
	1540.37	-4.52454
	1540.37	-4.52243
	1540.37	-4.52131
	1540.37	-4.52085
	1540.37	-4.52059
	1540.37	-4.52031
	1540.37	-4.51998
	1540.37	-4.5196
	1540.37	-4.51914
	1540.37	-4.5186
	1540.37	-4.51795
	1540.37	-4.5171
	1540.37	-4.51591
	1540.37	-4.5143
	1540.37	-4.51223
	1540.37	-4.50974
	1540.37	-4.5069
	1540.37	-4.50384
	1540.37	-4.50076
	1540.37	-4.49798
	1540.37	-4.49586
	1540.37	-4.49472
	1540.37	-4.49482
	1540.38	-4.49627
	1540.38	-4.49899
	1540.38	-4.50276
	1540.38	-4.50718
	1540.38	-4.51187
	1540.38	-4.51665
	1540.38	-4.52117
	1540.38	-4.52508
	1540.38	-4.52813
	1540.38	-4.5302
	1540.38	-4.53127
	1540.38	-4.53143
	1540.38	-4.5308
	1540.38	-4.52953
	1540.38	-4.52771
	1540.38	-4.52529
	1540.38	-4.52225
	1540.38	-4.51864
	1540.38	-4.51456
	1540.38	-4.51014
	1540.38	-4.50554
	1540.38	-4.50082
	1540.38	-4.49611
	1540.38	-4.49162
	1540.38	-4.48749
	1540.38	-4.4838
	1540.38	-4.48054
	1540.38	-4.47766
	1540.38	-4.47499
	1540.38	-4.47227
	1540.38	-4.46927
	1540.38	-4.46592
	1540.39	-4.46221
	1540.39	-4.4582
	1540.39	-4.45402
	1540.39	-4.44986
	1540.39	-4.44593
	1540.39	-4.44228
	1540.39	-4.43901
	1540.39	-4.43626
	1540.39	-4.43412
	1540.39	-4.43263
	1540.39	-4.43176
	1540.39	-4.43144
	1540.39	-4.43154
	1540.39	-4.43191
	1540.39	-4.43241
	1540.39	-4.43304
	1540.39	-4.43379
	1540.39	-4.43463
	1540.39	-4.43553
	1540.39	-4.43644
	1540.39	-4.43729
	1540.39	-4.438
	1540.39	-4.4385
	1540.39	-4.43872
	1540.39	-4.43861
	1540.39	-4.43814
	1540.39	-4.43735
	1540.39	-4.43629
	1540.39	-4.43503
	1540.39	-4.43365
	1540.39	-4.43222
	1540.39	-4.43081
	1540.4	-4.4295
	1540.4	-4.42832
	1540.4	-4.42727
	1540.4	-4.42634
	1540.4	-4.42549
	1540.4	-4.42465
	1540.4	-4.42373
	1540.4	-4.42269
	1540.4	-4.42149
	1540.4	-4.42011
	1540.4	-4.41853
	1540.4	-4.41676
	1540.4	-4.4148
	1540.4	-4.4126
	1540.4	-4.41018
	1540.4	-4.40753
	1540.4	-4.40467
	1540.4	-4.40163
	1540.4	-4.39844
	1540.4	-4.39514
	1540.4	-4.39176
	1540.4	-4.38828
	1540.4	-4.38469
	1540.4	-4.38104
	1540.4	-4.37737
	1540.4	-4.37377
	1540.4	-4.37033
	1540.4	-4.36713
	1540.4	-4.36429
	1540.4	-4.36187
	1540.4	-4.35989
	1540.4	-4.3584
	1540.41	-4.35745
	1540.41	-4.35703
	1540.41	-4.35708
	1540.41	-4.35751
	1540.41	-4.35818
	1540.41	-4.35894
	1540.41	-4.35963
	1540.41	-4.36016
	1540.41	-4.36044
	1540.41	-4.36043
	1540.41	-4.36011
	1540.41	-4.35949
	1540.41	-4.3586
	1540.41	-4.35744
	1540.41	-4.35602
	1540.41	-4.35438
	1540.41	-4.35256
	1540.41	-4.35062
	1540.41	-4.34862
	1540.41	-4.34666
	1540.41	-4.34483
	1540.41	-4.34333
	1540.41	-4.3423
	1540.41	-4.34192
	1540.41	-4.34225
	1540.41	-4.34331
	1540.41	-4.34503
	1540.41	-4.34724
	1540.41	-4.3497
	1540.41	-4.35216
	1540.41	-4.3544
	1540.41	-4.35612
	1540.42	-4.35708
	1540.42	-4.35714
	1540.42	-4.35623
	1540.42	-4.35438
	1540.42	-4.35171
	1540.42	-4.34828
	1540.42	-4.34419
	1540.42	-4.33959
	1540.42	-4.33462
	1540.42	-4.32943
	1540.42	-4.32421
	1540.42	-4.31916
	1540.42	-4.31452
	1540.42	-4.31053
	1540.42	-4.30741
	1540.42	-4.30542
	1540.42	-4.30476
	1540.42	-4.30554
	1540.42	-4.30776
	1540.42	-4.31129
	1540.42	-4.31592
	1540.42	-4.32142
	1540.42	-4.32764
	1540.42	-4.33429
	1540.42	-4.34111
	1540.42	-4.34786
	1540.42	-4.35435
	1540.42	-4.36042
	1540.42	-4.36594
	1540.42	-4.37088
	1540.42	-4.37533
	1540.43	-4.37931
	1540.43	-4.38275
	1540.43	-4.38567
	1540.43	-4.38809
	1540.43	-4.39008
	1540.43	-4.39173
	1540.43	-4.39322
	1540.43	-4.39474
	1540.43	-4.39642
	1540.43	-4.39833
	1540.43	-4.40049
	1540.43	-4.40288
	1540.43	-4.40547
	1540.43	-4.40815
	1540.43	-4.41085
	1540.43	-4.41349
	1540.43	-4.41599
	1540.43	-4.41826
	1540.43	-4.42027
	1540.43	-4.422
	1540.43	-4.42347
	1540.43	-4.42476
	1540.43	-4.42599
	1540.43	-4.4274
	1540.43	-4.42917
	1540.43	-4.43142
	1540.43	-4.43425
	1540.43	-4.4377
	1540.43	-4.44179
	1540.43	-4.44648
	1540.43	-4.45182
	1540.43	-4.45799
	1540.44	-4.465
	1540.44	-4.47275
	1540.44	-4.48103
	1540.44	-4.48961
	1540.44	-4.49817
	1540.44	-4.50633
	1540.44	-4.51374
	1540.44	-4.52029
	1540.44	-4.5258
	1540.44	-4.53001
	1540.44	-4.53278
	1540.44	-4.53411
	1540.44	-4.5341
	1540.44	-4.533
	1540.44	-4.53115
	1540.44	-4.52889
	1540.44	-4.52656
	1540.44	-4.52432
	1540.44	-4.52226
	1540.44	-4.52048
	1540.44	-4.519
	1540.44	-4.51785
	1540.44	-4.51708
	1540.44	-4.5169
	1540.44	-4.51744
	1540.44	-4.51882
	1540.44	-4.52108
	1540.44	-4.52412
	1540.44	-4.52779
	1540.44	-4.5318
	1540.44	-4.53588
	1540.44	-4.53991
	1540.45	-4.54375
	1540.45	-4.54708
	1540.45	-4.54966
	1540.45	-4.55136
	1540.45	-4.55218
	1540.45	-4.55219
	1540.45	-4.55159
	1540.45	-4.55064
	1540.45	-4.5496
	1540.45	-4.54857
	1540.45	-4.54758
	1540.45	-4.54667
	1540.45	-4.54587
	1540.45	-4.5452
	1540.45	-4.54469
	1540.45	-4.54444
	1540.45	-4.54456
	1540.45	-4.54514
	1540.45	-4.54622
	1540.45	-4.54783
	1540.45	-4.54995
	1540.45	-4.55251
	1540.45	-4.55545
	1540.45	-4.55876
	1540.45	-4.5624
	1540.45	-4.56624
	1540.45	-4.57011
	1540.45	-4.57392
	1540.45	-4.57757
	1540.45	-4.58096
	1540.45	-4.58407
	1540.45	-4.58691
	1540.46	-4.58956
	1540.46	-4.59198
	1540.46	-4.59415
	1540.46	-4.59606
	1540.46	-4.59769
	1540.46	-4.59905
	1540.46	-4.60014
	1540.46	-4.60096
	1540.46	-4.60154
	1540.46	-4.60187
	1540.46	-4.60194
	1540.46	-4.60177
	1540.46	-4.6014
	1540.46	-4.60088
	1540.46	-4.60029
	1540.46	-4.59969
	1540.46	-4.59915
	1540.46	-4.59874
	1540.46	-4.59849
	1540.46	-4.59844
	1540.46	-4.59858
	1540.46	-4.59889
	1540.46	-4.59932
	1540.46	-4.59983
	1540.46	-4.60036
	1540.46	-4.60086
	1540.46	-4.60132
	1540.46	-4.60171
	1540.46	-4.60203
	1540.46	-4.60227
	1540.46	-4.60247
	1540.46	-4.60266
	1540.47	-4.60293
	1540.47	-4.60329
	1540.47	-4.60376
	1540.47	-4.60433
	1540.47	-4.605
	1540.47	-4.60572
	1540.47	-4.60644
	1540.47	-4.60709
	1540.47	-4.60759
	1540.47	-4.60786
	1540.47	-4.60781
	1540.47	-4.60739
	1540.47	-4.60657
	1540.47	-4.60534
	1540.47	-4.60372
	1540.47	-4.60164
	1540.47	-4.59903
	1540.47	-4.59589
	1540.47	-4.59225
	1540.47	-4.5882
	1540.47	-4.58385
	1540.47	-4.57935
	1540.47	-4.57491
	1540.47	-4.57061
	1540.47	-4.56648
	1540.47	-4.56264
	1540.47	-4.55922
	1540.47	-4.55632
	1540.47	-4.55396
	1540.47	-4.55213
	1540.47	-4.55077
	1540.48	-4.54977
	1540.48	-4.54894
	1540.48	-4.54822
	1540.48	-4.54758
	1540.48	-4.54701
	1540.48	-4.54651
	1540.48	-4.54607
	1540.48	-4.5457
	1540.48	-4.54541
	1540.48	-4.54525
	1540.48	-4.54523
	1540.48	-4.54537
	1540.48	-4.54567
	1540.48	-4.54611
	1540.48	-4.54666
	1540.48	-4.54725
	1540.48	-4.54779
	1540.48	-4.54809
	1540.48	-4.54801
	1540.48	-4.54742
	1540.48	-4.54624
	1540.48	-4.54444
	1540.48	-4.54204
	1540.48	-4.53908
	1540.48	-4.53561
	1540.48	-4.53159
	1540.48	-4.52709
	1540.48	-4.52226
	1540.48	-4.51728
	1540.48	-4.51231
	1540.48	-4.50754
	1540.48	-4.50315
	1540.49	-4.49935
	1540.49	-4.4963
	1540.49	-4.49414
	1540.49	-4.49304
	1540.49	-4.49303
	1540.49	-4.49406
	1540.49	-4.49596
	1540.49	-4.49844
	1540.49	-4.50118
	1540.49	-4.50387
	1540.49	-4.5062
	1540.49	-4.5079
	1540.49	-4.50879
	1540.49	-4.50879
	1540.49	-4.5079
	1540.49	-4.50625
	1540.49	-4.504
	1540.49	-4.50131
	1540.49	-4.4984
	1540.49	-4.49539
	1540.49	-4.4924
	1540.49	-4.48954
	1540.49	-4.4869
	1540.49	-4.48456
	1540.49	-4.48263
	1540.49	-4.4813
	1540.49	-4.48068
	1540.49	-4.48089
	1540.49	-4.48195
	1540.49	-4.4838
	1540.49	-4.4863
	1540.49	-4.48921
	1540.5	-4.49224
	1540.5	-4.4952
	1540.5	-4.49784
	1540.5	-4.49991
	1540.5	-4.50121
	1540.5	-4.50169
	1540.5	-4.50137
	1540.5	-4.50041
	1540.5	-4.49906
	1540.5	-4.49763
	1540.5	-4.49644
	1540.5	-4.4957
	1540.5	-4.49555
	1540.5	-4.49611
	1540.5	-4.49741
	1540.5	-4.49945
	1540.5	-4.50225
	1540.5	-4.50604
	1540.5	-4.51096
	1540.5	-4.517
	1540.5	-4.52408
	1540.5	-4.53197
	1540.5	-4.54037
	1540.5	-4.54883
	1540.5	-4.5569
	1540.5	-4.56449
	1540.5	-4.57153
	1540.5	-4.57767
	1540.5	-4.58266
	1540.5	-4.58637
	1540.5	-4.5888
	1540.5	-4.59008
	1540.51	-4.59044
	1540.51	-4.59014
	1540.51	-4.58952
	1540.51	-4.58856
	1540.51	-4.58726
	1540.51	-4.58565
	1540.51	-4.58379
	1540.51	-4.58179
	1540.51	-4.57983
	1540.51	-4.57818
	1540.51	-4.57708
	1540.51	-4.57679
	1540.51	-4.57748
	1540.51	-4.57919
	1540.51	-4.58183
	1540.51	-4.58521
	1540.51	-4.58902
	1540.51	-4.59308
	1540.51	-4.59723
	1540.51	-4.60117
	1540.51	-4.60467
	1540.51	-4.60758
	1540.51	-4.60984
	1540.51	-4.61144
	1540.51	-4.6125
	1540.51	-4.61317
	1540.51	-4.61369
	1540.51	-4.61413
	1540.51	-4.61449
	1540.51	-4.61479
	1540.51	-4.61504
	1540.51	-4.61527
	1540.52	-4.61551
	1540.52	-4.61612
	1540.52	-4.61746
	1540.52	-4.61974
	1540.52	-4.62308
	1540.52	-4.62743
	1540.52	-4.63262
	1540.52	-4.63836
	1540.52	-4.64422
	1540.52	-4.65005
	1540.52	-4.65582
	1540.52	-4.66119
	1540.52	-4.66579
	1540.52	-4.6694
	1540.52	-4.67194
	1540.52	-4.67343
	1540.52	-4.67406
	1540.52	-4.67404
	1540.52	-4.67374
	1540.52	-4.67325
	1540.52	-4.67255
	1540.52	-4.67165
	1540.52	-4.67058
	1540.52	-4.66941
	1540.52	-4.66822
	1540.52	-4.66715
	1540.52	-4.66635
	1540.52	-4.66598
	1540.52	-4.66618
	1540.52	-4.667
	1540.52	-4.66844
	1540.52	-4.67045
	1540.53	-4.67288
	1540.53	-4.67561
	1540.53	-4.67854
	1540.53	-4.6815
	1540.53	-4.68435
	1540.53	-4.68697
	1540.53	-4.68931
	1540.53	-4.69136
	1540.53	-4.69316
	1540.53	-4.69481
	1540.53	-4.69645
	1540.53	-4.69817
	1540.53	-4.69999
	1540.53	-4.70191
	1540.53	-4.7039
	1540.53	-4.7059
	1540.53	-4.70781
	1540.53	-4.70948
	1540.53	-4.7107
	1540.53	-4.71131
	1540.53	-4.71118
	1540.53	-4.71024
	1540.53	-4.70851
	1540.53	-4.70606
	1540.53	-4.70302
	1540.53	-4.69952
	1540.53	-4.69562
	1540.53	-4.69147
	1540.53	-4.68728
	1540.53	-4.68321
	1540.53	-4.6794
	1540.54	-4.67597
	1540.54	-4.673
	1540.54	-4.67063
	1540.54	-4.66899
	1540.54	-4.66819
	1540.54	-4.66832
	1540.54	-4.6694
	1540.54	-4.67135
	1540.54	-4.67397
	1540.54	-4.67701
	1540.54	-4.68017
	1540.54	-4.68328
	1540.54	-4.68611
	1540.54	-4.68836
	1540.54	-4.68986
	1540.54	-4.69051
	1540.54	-4.6903
	1540.54	-4.68932
	1540.54	-4.68772
	1540.54	-4.68568
	1540.54	-4.68338
	1540.54	-4.68091
	1540.54	-4.67834
	1540.54	-4.67578
	1540.54	-4.6733
	1540.54	-4.671
	1540.54	-4.66903
	1540.54	-4.66758
	1540.54	-4.66682
	1540.54	-4.66692
	1540.54	-4.66798
	1540.54	-4.67003
	1540.55	-4.67305
	1540.55	-4.67692
	1540.55	-4.68154
	1540.55	-4.68694
	1540.55	-4.69303
	1540.55	-4.6996
	1540.55	-4.70641
	1540.55	-4.71323
	1540.55	-4.71983
	1540.55	-4.72594
	1540.55	-4.73138
	1540.55	-4.73617
	1540.55	-4.74035
	1540.55	-4.74382
	1540.55	-4.74652
	1540.55	-4.74843
	1540.55	-4.74962
	1540.55	-4.7502
	1540.55	-4.75035
	1540.55	-4.75033
	1540.55	-4.7504
	1540.55	-4.7506
	1540.55	-4.75097
	1540.55	-4.7515
	1540.55	-4.7522
	1540.55	-4.75306
	1540.55	-4.75404
	1540.55	-4.75515
	1540.55	-4.75639
	1540.55	-4.7577
	1540.55	-4.75904
	1540.55	-4.76036
	1540.56	-4.76161
	1540.56	-4.76276
	1540.56	-4.7637
	1540.56	-4.76408
	1540.56	-4.76362
	1540.56	-4.76213
	1540.56	-4.75954
	1540.56	-4.7559
	1540.56	-4.75141
	1540.56	-4.74637
	1540.56	-4.74119
	1540.56	-4.73601
	1540.56	-4.73093
	1540.56	-4.72637
	1540.56	-4.72264
	1540.56	-4.71993
	1540.56	-4.71833
	1540.56	-4.71778
	1540.56	-4.7181
	1540.56	-4.71911
	1540.56	-4.72049
	1540.56	-4.72221
	1540.56	-4.72423
	1540.56	-4.72651
	1540.56	-4.72894
	1540.56	-4.73142
	1540.56	-4.73375
	1540.56	-4.7355
	1540.56	-4.73624
	1540.56	-4.7356
	1540.56	-4.73335
	1540.56	-4.7294
	1540.57	-4.72388
	1540.57	-4.71702
	1540.57	-4.70923
	1540.57	-4.70072
	1540.57	-4.69165
	1540.57	-4.68251
	1540.57	-4.67376
	1540.57	-4.66576
	1540.57	-4.65877
	1540.57	-4.65292
	1540.57	-4.64825
	1540.57	-4.64472
	1540.57	-4.64214
	1540.57	-4.64051
	1540.57	-4.63987
	1540.57	-4.64019
	1540.57	-4.64137
	1540.57	-4.64325
	1540.57	-4.64558
	1540.57	-4.64819
	1540.57	-4.65089
	1540.57	-4.65352
	1540.57	-4.65591
	1540.57	-4.65796
	1540.57	-4.65964
	1540.57	-4.66097
	1540.57	-4.66201
	1540.57	-4.66296
	1540.57	-4.66405
	1540.57	-4.66544
	1540.57	-4.66719
	1540.57	-4.66933
	1540.58	-4.67183
	1540.58	-4.67466
	1540.58	-4.6777
	1540.58	-4.68091
	1540.58	-4.68426
	1540.58	-4.68764
	1540.58	-4.69093
	1540.58	-4.69403
	1540.58	-4.69684
	1540.58	-4.69931
	1540.58	-4.70139
	1540.58	-4.70303
	1540.58	-4.70419
	1540.58	-4.70484
	1540.58	-4.70489
	1540.58	-4.70434
	1540.58	-4.7032
	1540.58	-4.70152
	1540.58	-4.6994
	1540.58	-4.69694
	1540.58	-4.69421
	1540.58	-4.69133
	1540.58	-4.68842
	1540.58	-4.68557
	1540.58	-4.68281
	1540.58	-4.68018
	1540.58	-4.67765
	1540.58	-4.67515
	1540.58	-4.67255
	1540.58	-4.66977
	1540.58	-4.6668
	1540.59	-4.66365
	1540.59	-4.6604
	1540.59	-4.65715
	1540.59	-4.65403
	1540.59	-4.65118
	1540.59	-4.64866
	1540.59	-4.64654
	1540.59	-4.64494
	1540.59	-4.64391
	1540.59	-4.64347
	1540.59	-4.64359
	1540.59	-4.64421
	1540.59	-4.64526
	1540.59	-4.64668
	1540.59	-4.64841
	1540.59	-4.65042
	1540.59	-4.65267
	1540.59	-4.65508
	1540.59	-4.65755
	1540.59	-4.65996
	1540.59	-4.66213
	1540.59	-4.66391
	1540.59	-4.66515
	1540.59	-4.66571
	1540.59	-4.66553
	1540.59	-4.66463
	1540.59	-4.66312
	1540.59	-4.66119
	1540.59	-4.65914
	1540.59	-4.65733
	1540.59	-4.65613
	1540.59	-4.65583
	1540.6	-4.65661
	1540.6	-4.65853
	1540.6	-4.66156
	1540.6	-4.66551
	1540.6	-4.67019
	1540.6	-4.67546
	1540.6	-4.6811
	1540.6	-4.68684
	1540.6	-4.69243
	1540.6	-4.69767
	1540.6	-4.7024
	1540.6	-4.7065
	1540.6	-4.70983
	1540.6	-4.71223
	1540.6	-4.71357
	1540.6	-4.71372
	1540.6	-4.71264
	1540.6	-4.71041
	1540.6	-4.70723
	1540.6	-4.70344
	1540.6	-4.69945
	1540.6	-4.69569
	1540.6	-4.69255
	1540.6	-4.69051
	1540.6	-4.68986
	1540.6	-4.69074
	1540.6	-4.69312
	1540.6	-4.69679
	1540.6	-4.70143
	1540.6	-4.70678
	1540.6	-4.71251
	1540.6	-4.71828
	1540.61	-4.72383
	1540.61	-4.72897
	1540.61	-4.73352
	1540.61	-4.7374
	1540.61	-4.74055
	1540.61	-4.74304
	1540.61	-4.74499
	1540.61	-4.74639
	1540.61	-4.74721
	1540.61	-4.7475
	1540.61	-4.74733
	1540.61	-4.7468
	1540.61	-4.74608
	1540.61	-4.74547
	1540.61	-4.74524
	1540.61	-4.74557
	1540.61	-4.74654
	1540.61	-4.74818
	1540.61	-4.75042
	1540.61	-4.7531
	1540.61	-4.75601
	1540.61	-4.75906
	1540.61	-4.76212
	1540.61	-4.765
	1540.61	-4.76753
	1540.61	-4.7696
	1540.61	-4.77117
	1540.61	-4.77229
	1540.61	-4.77306
	1540.61	-4.77375
	1540.61	-4.77468
	1540.61	-4.77597
	1540.62	-4.77767
	1540.62	-4.77974
	1540.62	-4.78213
	1540.62	-4.7847
	1540.62	-4.78727
	1540.62	-4.78963
	1540.62	-4.79162
	1540.62	-4.793
	1540.62	-4.79358
	1540.62	-4.79328
	1540.62	-4.7921
	1540.62	-4.79013
	1540.62	-4.78757
	1540.62	-4.78456
	1540.62	-4.78129
	1540.62	-4.77794
	1540.62	-4.77468
	1540.62	-4.77164
	1540.62	-4.76892
	1540.62	-4.76659
	1540.62	-4.76469
	1540.62	-4.76357
	1540.62	-4.76359
	1540.62	-4.765
	1540.62	-4.76794
	1540.62	-4.77235
	1540.62	-4.77804
	1540.62	-4.7846
	1540.62	-4.7915
	1540.62	-4.79838
	1540.62	-4.80505
	1540.62	-4.81101
	1540.63	-4.81578
	1540.63	-4.81908
	1540.63	-4.82081
	1540.63	-4.82111
	1540.63	-4.82028
	1540.63	-4.81873
	1540.63	-4.81699
	1540.63	-4.81534
	1540.63	-4.81391
	1540.63	-4.81276
	1540.63	-4.81193
[truncated: 93,465 more rows]

## Sheet: Figure 4a
	Frequency (GHz)	Normalized output voltage
	2.0025	0.0167757
	2.005	0.0195131
	2.0075	0.0218698
	2.01	0.0235985
	2.0125	0.0246171
	2.015	0.0249192
	2.0175	0.0244498
	2.02	0.0230759
	2.0225	0.020717
	2.025	0.0175732
	2.0275	0.0142811
	2.03	0.0118436
	2.0325	0.0113134
	2.035	0.0133715
	2.0375	0.0180194
	2.04	0.0245305
	2.0425	0.0316611
	2.045	0.0380002
	2.0475	0.0423211
	2.05	0.043854
	2.0525	0.0424531
	2.055	0.0386348
	2.0575	0.0334442
	2.06	0.0281431
	2.0625	0.0238076
	2.065	0.0210208
	2.0675	0.0198338
	2.07	0.0200128
	2.0725	0.0213895
	2.075	0.0240352
	2.0775	0.0281
	2.08	0.0334154
	2.0825	0.0391807
	2.085	0.0440474
	2.0875	0.0466635
	2.09	0.046402
	2.0925	0.0438184
	2.095	0.040503
	2.0975	0.0383512
	2.1	0.0386391
	2.1025	0.0414234
	2.105	0.0455942
	2.1075	0.0495356
	2.11	0.0520057
	2.1125	0.0527554
	2.115	0.0525718
	2.1175	0.0527551
	2.12	0.0543187
	2.1225	0.0573207
	2.125	0.0606585
	2.1275	0.0624451
	2.13	0.0608284
	2.1325	0.0549125
	2.135	0.0453595
	2.1375	0.0343621
	2.14	0.0249414
	2.1425	0.0198585
	2.145	0.020642
	2.1475	0.0271927
	2.15	0.0381101
	2.1525	0.0514732
	2.155	0.065559
	2.1575	0.079073
	2.16	0.0908629
	2.1625	0.0995013
	2.165	0.103258
	2.1675	0.100704
	2.17	0.0916967
	2.1725	0.0781007
	2.175	0.0636787
	2.1775	0.05301
	2.18	0.0498952
	2.1825	0.0560163
	2.185	0.0704895
	2.1875	0.0904401
	2.19	0.11218
	2.1925	0.132303
	2.195	0.148183
	2.1975	0.157858
	2.2	0.159719
	2.2025	0.152578
	2.205	0.136332
	2.2075	0.112897
	2.21	0.0866889
	2.2125	0.0640406
	2.215	0.0515434
	2.2175	0.053981
	2.22	0.072851
	2.2225	0.106157
	2.225	0.149415
	2.2275	0.19715
	2.23	0.243977
	2.2325	0.284843
	2.235	0.314738
	2.2375	0.328702
	2.24	0.322843
	2.2425	0.296273
	2.245	0.253005
	2.2475	0.202411
	2.25	0.15739
	2.2525	0.130616
	2.255	0.130437
	2.2575	0.15833
	2.26	0.209046
	2.2625	0.273059
	2.265	0.339819
	2.2675	0.400092
	2.27	0.446606
	2.2725	0.473527
	2.275	0.476062
	2.2775	0.4513
	2.28	0.400293
	2.2825	0.33017
	2.285	0.254564
	2.2875	0.191234
	2.29	0.157234
	2.2925	0.163498
	2.295	0.21126
	2.2975	0.29192
	2.3	0.390204
	2.3025	0.488832
	2.305	0.572405
	2.3075	0.6292
	2.31	0.651238
	2.3125	0.634174
	2.315	0.578345
	2.3175	0.490866
	2.32	0.387127
	2.3225	0.28958
	2.325	0.223001
	2.3275	0.207492
	2.33	0.252163
	2.3325	0.352303
	2.335	0.491128
	2.3375	0.64485
	2.34	0.78849
	2.3425	0.90019
	2.345	0.96341
	2.3475	0.96797
	2.35	0.911286
	2.3525	0.800185
	2.355	0.652147
	2.3575	0.494076
	2.36	0.35734
	2.3625	0.269851
	2.365	0.247909
	2.3675	0.291309
	2.37	0.384034
	2.3725	0.500259
	2.375	0.61294
	2.3775	0.701198
	2.38	0.753769
	2.3825	0.768092
	2.385	0.746869
	2.3875	0.694827
	2.39	0.617595
	2.3925	0.52281
	2.395	0.42186
	2.3975	0.330205
	2.4	0.265039
	2.4025	0.240789
	2.405	0.264422
	2.4075	0.332866
	2.41	0.433878
	2.4125	0.549877
	2.415	0.662831
	2.4175	0.757937
	2.42	0.824846
	2.4225	0.856821
	2.425	0.84948
	2.4275	0.800885
	2.43	0.713578
	2.4325	0.597468
	2.435	0.47133
	2.4375	0.360804
	2.44	0.292469
	2.4425	0.285786
	2.445	0.346262
	2.4475	0.463027
	2.45	0.612036
	2.4525	0.763446
	2.455	0.889832
	2.4575	0.971877
	2.46	1
	2.4625	0.972786
	2.465	0.89465
	2.4675	0.774821
	2.47	0.627977
	2.4725	0.474873
	2.475	0.340748
	2.4775	0.250559
	2.48	0.222366
	2.4825	0.261809
	2.485	0.360399
	2.4875	0.498313
	2.49	0.650071
	2.4925	0.79033
	2.495	0.897733
	2.4975	0.956554
	2.5	0.957408
	2.5025	0.898397
	2.505	0.78691
	2.5075	0.640738
	2.51	0.486575
	2.5125	0.354824
	2.515	0.271696
	2.5175	0.251456
	2.52	0.292238
	2.5225	0.37742
	2.525	0.481901
	2.5275	0.580282
	2.53	0.653306
	2.5325	0.690367
	2.535	0.688366
	2.5375	0.649102
	2.54	0.577534
	2.5425	0.481782
	2.545	0.373877
	2.5475	0.269364
	2.55	0.184643
	2.5525	0.132613
	2.555	0.118684
	2.5575	0.139326
	2.56	0.183974
	2.5625	0.239264
	2.565	0.293358
	2.5675	0.338347
	2.57	0.370101
	2.5725	0.38648
	2.575	0.385633
	2.5775	0.365699
	2.58	0.326129
	2.5825	0.269657
	2.585	0.203482
	2.5875	0.138604
	2.59	0.0872101
	2.5925	0.059102
	2.595	0.0586283
	2.5975	0.0834207
	2.6	0.125374
	2.6025	0.173332
	2.605	0.216305
	2.6075	0.246022
	2.61	0.25816
	2.6125	0.252253
	2.615	0.230805
	2.6175	0.19821
	2.62	0.159852
	2.6225	0.12142
	2.625	0.0882453
	2.6275	0.0645178
	2.63	0.0524592
	2.6325	0.0517974
	2.635	0.0598923
	2.6375	0.0726187
	2.64	0.0857088
	2.6425	0.095976
	2.645	0.101898
	2.6475	0.103406
	2.65	0.101181
	2.6525	0.0959772
	2.655	0.0883866
	2.6575	0.0790626
	2.66	0.0690855
	2.6625	0.0600641
	2.665	0.0537796
	2.6675	0.0515231
	2.67	0.0535058
	2.6725	0.0586975
	2.675	0.0652049
	2.6775	0.0710075
	2.68	0.0746949
	2.6825	0.0758773
	2.685	0.0751214
	2.6875	0.0735018
	2.69	0.0720215
	2.6925	0.0711883
	2.695	0.0709153
	2.6975	0.0707264
	2.7	0.0700859
	2.7025	0.0686409
	2.705	0.0662648
	2.7075	0.0629619
	2.71	0.0588086
	2.7125	0.0540754
	2.715	0.0495124
	2.7175	0.0465803
	2.72	0.0473224
	2.7225	0.0537084
	2.725	0.0665991
	2.7275	0.0848175
	2.73	0.104916
	2.7325	0.121962
	2.735	0.131162
	2.7375	0.129622
	2.74	0.117489
	2.7425	0.0979672
	2.745	0.076288
	2.7475	0.0581293
	2.75	0.048081
	2.7525	0.0485918
	2.755	0.0595807
	2.7575	0.0787002
	2.76	0.102106
	2.7625	0.125476
	2.765	0.144958
	2.7675	0.157776
	2.77	0.162449
	2.7725	0.158795
	2.775	0.147954
	2.7775	0.132445
	2.78	0.116028
	2.7825	0.103066
	2.785	0.0973765
	2.7875	0.100995
	2.79	0.113491
	2.7925	0.132207
	2.795	0.153241
	2.7975	0.172545
	2.8	0.18658
	2.8025	0.192478
	2.805	0.188152
	2.8075	0.17284
	2.81	0.148028
	2.8125	0.118049
	2.815	0.0895518
	2.8175	0.069643
	2.82	0.0634609
	2.8225	0.0724499
	2.825	0.0942646
	2.8275	0.124197
	2.83	0.157098
	2.8325	0.188627
	2.835	0.215366
	2.8375	0.234278
	2.84	0.242469
	2.8425	0.23781
	2.845	0.220214
	2.8475	0.192684
	2.85	0.16129
	2.8525	0.133793
	2.855	0.117359
	2.8575	0.116235
	2.86	0.130298
	2.8625	0.154995
	2.865	0.182775
	2.8675	0.205534
	2.87	0.217241
	2.8725	0.215763
	2.875	0.203165
	2.8775	0.184448
	2.88	0.165348
	2.8825	0.15024
	2.885	0.140989
	2.8875	0.137035
	2.89	0.136357
	2.8925	0.136693
	2.895	0.136459
	2.8975	0.13511
	2.9	0.132977
	2.9025	0.13076
	2.905	0.128969
	2.9075	0.127569
	2.91	0.12605
	2.9125	0.123909
	2.915	0.121262
	2.9175	0.119164
	2.92	0.119322
	2.9225	0.123268
	2.925	0.131418
	2.9275	0.142579
	2.93	0.154185
	2.9325	0.163131
	2.935	0.166791
	2.9375	0.163797
	2.94	0.15442
	2.9425	0.140602
	2.945	0.125726
	2.9475	0.114075
	2.95	0.109884
	2.9525	0.116004
	2.955	0.132534
	2.9575	0.156048
	2.96	0.18002
	2.9625	0.196648
	2.965	0.199585
	2.9675	0.186505
	2.97	0.160295
	2.9725	0.128182
	2.975	0.0990437
	2.9775	0.080109
	2.98	0.0745179
	2.9825	0.0807745
	2.985	0.0941104
	2.9875	0.10887
	2.99	0.120694
	2.9925	0.127599
	2.995	0.129773
	2.9975	0.128495
	3	0.124904
	3.0025	0.119264
	3.005	0.111046
	3.0075	0.0997228
	3.01	0.0857692
	3.0125	0.071211
	3.015	0.059245
	3.0175	0.05299
	3.02	0.0540023
	3.0225	0.0614224
	3.025	0.0722906
	3.0275	0.0828762
	3.03	0.0902615
	3.0325	0.093316
	3.035	0.0926396
	3.0375	0.0896985
	3.04	0.0857925
	3.0425	0.0814564
	3.045	0.0765297
	3.0475	0.0707045
	3.05	0.0641331
	3.0525	0.0576995
	3.055	0.0527751
	3.0575	0.0505717
	3.06	0.0514494
	3.0625	0.0546001
	3.065	0.0583496
	3.0675	0.0609529
	3.07	0.0614416
	3.0725	0.0600329
	3.075	0.0578922
	3.0775	0.0564517
	3.08	0.0567254
	3.0825	0.0589723
	3.085	0.0627579
	3.0875	0.0672201
	3.09	0.0713232
	3.0925	0.0740434
	3.095	0.0745544
	3.0975	0.0724503
	3.1	0.0679139
	3.1025	0.0616899
	3.105	0.054845
	3.1075	0.0484829
	3.11	0.0436349
	3.1125	0.0413541
	3.115	0.0427753
	3.1175	0.0488246
	3.12	0.0595343
	3.1225	0.0733515
	3.125	0.0870565
	3.1275	0.0966439
	3.13	0.0988971
	3.1325	0.0928457
	3.135	0.0802658
	3.1375	0.0649213
	3.14	0.0509761
	3.1425	0.0414325
	3.145	0.0373341
	3.1475	0.0379564
	3.15	0.0416681
	3.1525	0.0468915
	3.155	0.0526827
	3.1575	0.0587558
	3.16	0.0650983
	3.1625	0.0715092
	3.165	0.0773781
	3.1675	0.0818307
	3.17	0.0841168
	3.1725	0.0839721
	3.175	0.0817289
	3.1775	0.0781526
	3.18	0.0741558
	3.1825	0.0705647
	3.185	0.0679865
	3.1875	0.0667003
	3.19	0.0665129
	3.1925	0.0666609
	3.195	0.0659414
	3.1975	0.0631693
	3.2	0.0578151
	3.2025	0.0504648
	3.205	0.0427748
	3.2075	0.0368705
	3.21	0.034486
	3.2125	0.0362948
	3.215	0.0417426
	3.2175	0.0493824
	3.22	0.0574581
	3.2225	0.0644392
	3.225	0.0693435
	3.2275	0.071838
	3.23	0.0721723
	3.2325	0.0709849
	3.235	0.0690144
	3.2375	0.0668012
	3.24	0.064515
	3.2425	0.062013
	3.245	0.0591044
	3.2475	0.0558612
	3.25	0.0527775
	3.2525	0.0506702
	3.255	0.0503651
	3.2575	0.0523212
	3.26	0.0563639
	3.2625	0.0616453
	3.265	0.0668623
	3.2675	0.0706669
	3.27	0.0721148
	3.2725	0.0709629
	3.275	0.0676798
	3.2775	0.0631826
	3.28	0.058457
	3.2825	0.0542658
	3.285	0.0510464
	3.2875	0.0489382
	3.29	0.0478086
	3.2925	0.047234
	3.295	0.0465521
	3.2975	0.0451445
	3.3	0.0429393
	3.3025	0.0408335
	3.305	0.0406097
	3.3075	0.0441435
	3.31	0.0522084
	3.3125	0.063604
	3.315	0.0752978
	3.3175	0.083699
	3.32	0.0864245
	3.3225	0.0835241
	3.325	0.0774101
	3.3275	0.0715311
	3.33	0.0685937
	3.3325	0.0693594
	3.335	0.0726141
	3.3375	0.076167
	3.34	0.0781785
	3.3425	0.0780592
	3.345	0.0765433
	3.3475	0.0750411
	3.35	0.0747045
	3.3525	0.0757058
	3.355	0.0770698
	3.3575	0.0771316
	3.36	0.0744116
	3.3625	0.0684924
	3.365	0.060442
	3.3675	0.0525111
	3.37	0.0471949
	3.3725	0.0461103
	3.375	0.0492728
	3.3775	0.0551531
	3.38	0.061457
	3.3825	0.0661688
	3.385	0.0682914
	3.3875	0.0679579
	3.39	0.0660091
	3.3925	0.0634301
	3.395	0.0610264
	3.3975	0.0594434
	3.4	0.0593122
	3.4025	0.0612074
	3.405	0.0652913
	3.4075	0.0708521
	3.41	0.0761468
	3.4125	0.0788611
	3.415	0.0771202
	3.4175	0.0705795
	3.42	0.0609591
	3.4225	0.0516014
	3.425	0.0461315
	3.4275	0.0468105
	3.43	0.0533983
	3.4325	0.0631345
	3.435	0.0718904
	3.4375	0.0759396
	3.44	0.0734825
	3.4425	0.0652161
	3.445	0.0537876
	3.4475	0.0425564
	3.45	0.0343667
	3.4525	0.0308653
	3.455	0.0324509
	3.4575	0.0385718
	3.46	0.0480313
	3.4625	0.0591859
	3.465	0.070164
	3.4675	0.0792467
	3.47	0.0853399
	3.4725	0.088252
	3.475	0.0885274
	3.4775	0.086879
	3.48	0.0835975
	3.4825	0.0783787
	3.485	0.0707326
	3.4875	0.0607065
	3.49	0.0494064
	3.4925	0.0389091
	3.495	0.0315558
	3.4975	0.0289975
	3.5	0.0315007
	3.5025	0.0378501
	3.505	0.0458573
	3.5075	0.0532003
	3.51	0.05821
	3.5125	0.0602943
	3.515	0.0598818
	3.5175	0.0579826
	3.52	0.0556113
	3.5225	0.0533485
	3.525	0.0512187
	3.5275	0.0488892
	3.53	0.0460394
	3.5325	0.0426851
	3.535	0.0392946
	3.5375	0.0366416
	3.54	0.0354724
	3.5425	0.036144
	3.545	0.0384145
	3.5475	0.0415043
	3.55	0.0444129
	3.5525	0.0463239
	3.555	0.0468756
	3.5575	0.0461673
	3.56	0.0445632
	3.5625	0.0425011
	3.565	0.0404573
	3.5675	0.0390207
	3.57	0.0388669
	3.5725	0.0404806
	3.575	0.04374
	3.5775	0.0476983
	3.58	0.050853
	3.5825	0.0518618
	3.585	0.0503
	3.5875	0.046968
	3.59	0.0435234
	3.5925	0.0416419
	3.595	0.0421862
	3.5975	0.0448247
	3.6	0.0482524
	3.6025	0.0508484
	3.605	0.0514242
	3.6075	0.0497217
	3.61	0.0464573
	3.6125	0.0429126
	3.615	0.0402752
	3.6175	0.0390582
	3.62	0.038903
	3.6225	0.0388782
	3.625	0.0381183
	3.6275	0.0364442
	3.63	0.0346085
	3.6325	0.0340036
	3.635	0.0359558
	3.6375	0.0409465
	3.64	0.0481477
	3.6425	0.0555402
	3.645	0.0606347
	3.6475	0.061547
	3.65	0.0579679
	3.6525	0.0515314
	3.655	0.0452922
	3.6575	0.0424336
	3.66	0.0447712
	3.6625	0.0518186
	3.665	0.0609557
	3.6675	0.068668
	3.67	0.0722197
	3.6725	0.0708735
	3.675	0.0660509
	3.6775	0.060444
	3.68	0.0566518
	3.6825	0.0560762
	3.685	0.0585395
	3.6875	0.0626257
	3.69	0.0664111
	3.6925	0.0682026
	3.695	0.0670477
	3.6975	0.0629533
	3.7	0.0568229
	3.7025	0.0501305
	3.705	0.0443853
	3.7075	0.0405442
	3.71	0.0386353
	3.7125	0.0378267
	3.715	0.0369711
	3.7175	0.0353648
	3.72	0.0332749
	3.7225	0.0318759
	3.725	0.0325762
	3.7275	0.0361137
	3.73	0.0419841
	3.7325	0.0485875
	3.735	0.0540341
	3.7375	0.0571203
	3.74	0.0578663
	3.7425	0.0572927
	3.745	0.0566184
	3.7475	0.0564444
	3.75	0.0564757
	3.7525	0.0559368
	3.755	0.0543314
	3.7575	0.0519532
	3.76	0.0497486
	3.7625	0.0486179
	3.765	0.0486656
	3.7675	0.0489601
	3.77	0.0480107
	3.7725	0.0446817
	3.775	0.0389834
	3.7775	0.0322737
	3.78	0.0267746
	3.7825	0.0246784
	3.785	0.0272755
	3.7875	0.0344505
	3.79	0.0446789
	3.7925	0.0554651
	3.795	0.0640588
	3.7975	0.0682429
	3.8	0.0669811
	3.8025	0.0607313
	3.805	0.0513077
	3.8075	0.041309
	3.81	0.0332954
	3.8125	0.0290051
	3.815	0.0289003
	3.8175	0.0321979
	3.82	0.0373267
	3.8225	0.0425712
	3.825	0.0465985
	3.8275	0.0486791
	3.83	0.0486139
	3.8325	0.0465577
	3.835	0.0429344
	3.8375	0.0384904
	3.84	0.0343397
	3.8425	0.0317973
	3.845	0.031945
	3.8475	0.0351184
	3.85	0.0406428
	3.8525	0.0470466
	3.855	0.052687
	3.8575	0.0564515
	3.86	0.0581462
	3.8625	0.0583827
	3.865	0.0580733
	3.8675	0.0578462
	3.87	0.0576873
	3.8725	0.0569674
	3.875	0.0548209
	3.8775	0.0506939
	3.88	0.0448059
	3.8825	0.038278
	3.885	0.0328208
	3.8875	0.0301077
	3.89	0.0311726
	3.8925	0.0361712
	3.895	0.0445915
	3.8975	0.055649
	3.9	0.0684783
	3.9025	0.0819622
	3.905	0.0944569
	3.9075	0.103868
	3.91	0.108282
	3.9125	0.106838
	3.915	0.100213
	3.9175	0.0903035
	3.92	0.0793191
	3.9225	0.0689306
	3.925	0.0600575
	3.9275	0.0532731
	3.93	0.0492712
	3.9325	0.0488198
	3.935	0.0521517
	3.9375	0.0583278
	3.94	0.0652263
	3.9425	0.0703527
	3.945	0.0720208
	3.9475	0.0701636
	3.95	0.0663016
	3.9525	0.0627627
	3.955	0.0616611
	3.9575	0.0641355
	3.96	0.0700579
	3.9625	0.0781415
	3.965	0.0863105
	3.9675	0.0922519
	3.97	0.0940851
	3.9725	0.0909806
	3.975	0.0834715
	3.9775	0.0732816
	3.98	0.0627366
	3.9825	0.0540549
	3.985	0.0488381
	3.9875	0.0478875
	3.99	0.0512467
	3.9925	0.0582931
	3.995	0.067817
	3.9975	0.078193
	4	0.0877766
	4.0025	0.0955019
	4.005	0.101407
	4.0075	0.106698
	4.01	0.113117
	4.0125	0.12177
	4.015	0.132031
	4.0175	0.141238
	4.02	0.145623
	4.0225	0.142168
	4.025	0.13043
	4.0275	0.113238
	4.03	0.0957022
	4.0325	0.0830096
	4.035	0.0782133
	4.0375	0.0812652
	4.04	0.0897137
	4.0425	0.10043
	4.045	0.111136
	4.0475	0.120796
	4.05	0.128894
	4.0525	0.134446
	4.055	0.135753
	4.0575	0.131232
	4.06	0.120745
	4.0625	0.106376
	4.065	0.0919518
	4.0675	0.0814651
	4.07	0.0773276
	4.0725	0.0794604
	4.075	0.0856665
	4.0775	0.0929427
	4.08	0.0989055
	4.0825	0.102575
	4.085	0.104231
	4.0875	0.104603
	4.09	0.103953
	4.0925	0.101658
	4.095	0.0965793
	4.0975	0.0880812
	4.1	0.0771239
	4.1025	0.0666674
	4.105	0.0608904
	4.1075	0.063377
	4.11	0.0751357
	4.1125	0.0935972
	4.115	0.113326
	4.1175	0.128242
	4.12	0.134252
	4.1225	0.130892
	4.125	0.121154
	4.1275	0.109673
	4.13	0.100369
	4.1325	0.0948576
	4.135	0.0923446
	4.1375	0.0908489
	4.14	0.0888152
	4.1425	0.0860942
	4.145	0.0837737
	4.1475	0.0831211
	4.15	0.084449
	4.1525	0.0867138
	4.155	0.0881182
	4.1575	0.0872821
	4.16	0.0841529
	4.1625	0.0800294
	4.165	0.0767394
	4.1675	0.0756398
	4.17	0.0771828
	4.1725	0.0812559
	4.175	0.0877927
	4.1775	0.0969098
	4.18	0.108306
	4.1825	0.120445
	4.185	0.130411
	4.1875	0.134879
	4.19	0.13172
	4.1925	0.121155
	4.195	0.105657
	4.1975	0.0887398
	4.2	0.0735607
	4.2025	0.0622648
	4.205	0.0562324
	4.2075	0.0565988
	4.21	0.0642703
	4.2125	0.0792599
	4.215	0.0999149
	4.2175	0.122832
	4.22	0.143755
	4.2225	0.158984
	4.225	0.16645
	4.2275	0.16591
	4.23	0.158383
	4.2325	0.14544
	4.235	0.128891
	4.2375	0.110916
	4.24	0.0942398
	4.2425	0.0818481
	4.245	0.0761148
	4.2475	0.0776925
	4.25	0.0848225
	4.2525	0.0936351
	4.255	0.0995639
	4.2575	0.0993881
	4.26	0.0929459
	4.2625	0.0835425
	4.265	0.0766384
	4.2675	0.0773409
	4.27	0.0879843
	4.2725	0.107133
	4.275	0.130526
	4.2775	0.15333
	4.28	0.172306
	4.2825	0.186747
	4.285	0.197922
	4.2875	0.207727
	4.29	0.217494
	4.2925	0.227475
	4.295	0.236896
	4.2975	0.24419
	4.3	0.247257
	4.3025	0.243938
	4.305	0.232902
	4.3075	0.214768
	4.31	0.192845
	4.3125	0.172787
	4.315	0.160944
	4.3175	0.161955
	4.32	0.176671
	4.3225	0.201505
	4.325	0.229636
	4.3275	0.253584
	4.33	0.267965
	4.3325	0.271173
	4.335	0.265334
	4.3375	0.254767
	4.34	0.24386
	4.3425	0.235375
	4.345	0.229772
	4.3475	0.225596
	4.35	0.220556
	4.3525	0.21279
	4.355	0.201833
	4.3575	0.188918
	4.36	0.17646
	4.3625	0.166971
	4.365	0.161974
	4.3675	0.161566
	4.37	0.16485
	4.3725	0.170889
	4.375	0.179431
	4.3775	0.190898
	4.38	0.205635
	4.3825	0.22304
	4.385	0.241194
	4.3875	0.257254
	4.39	0.268376
	4.3925	0.272654
	4.395	0.269697
	4.3975	0.260704
	4.4	0.248113
	4.4025	0.234944
	4.405	0.223961
	4.4075	0.216885
	4.41	0.21394
	4.4125	0.214014
	4.415	0.215429
	4.4175	0.216961
	4.42	0.21854
	4.4225	0.221185
	4.425	0.226225
	4.4275	0.234298
	4.43	0.244794
	4.4325	0.256126
	4.435	0.266637
	4.4375	0.275517
	4.44	0.283089
	4.4425	0.290235
	4.445	0.297376
	4.4475	0.303734
	4.45	0.307489
	4.4525	0.306796
	4.455	0.300987
	4.4575	0.291097
	4.46	0.279259
	4.4625	0.267342
	4.465	0.255841
	4.4675	0.243892
	4.47	0.230549
	4.4725	0.216485
	4.475	0.204811
	4.4775	0.200137
	4.48	0.206101
	4.4825	0.222677
	4.485	0.244984
	4.4875	0.264663
	4.49	0.273492
	4.4925	0.267469
	4.495	0.249103
	4.4975	0.226485
	4.5	0.209439
	4.5025	0.204778
	4.505	0.213173
	4.5075	0.229203
	4.51	0.244338
	4.5125	0.251082
	4.515	0.246127
	4.5175	0.231156
	4.52	0.211287
	4.5225	0.192263
	4.525	0.177853
	4.5275	0.168661
	4.53	0.162759
	4.5325	0.157627
	4.535	0.152237
	4.5375	0.147992
	4.54	0.147869
	4.5425	0.154203
	4.545	0.166509
	4.5475	0.180844
	4.55	0.191338
	4.5525	0.193191
	4.555	0.185409
	4.5575	0.171644
	4.56	0.158537
	4.5625	0.152423
	4.565	0.1562
	4.5675	0.168027
	4.57	0.182512
	4.5725	0.193656
	4.575	0.197878
	4.5775	0.19548
	4.58	0.189844
	4.5825	0.184961
	4.585	0.182862
	4.5875	0.182501
	4.59	0.180699
	4.5925	0.174439
	4.595	0.16298
	4.5975	0.148431
	4.6	0.134529
	4.6025	0.124513
	4.605	0.119518
	4.6075	0.118412
	4.61	0.118965
	4.6125	0.11938
	4.615	0.119149
	4.6175	0.118816
	4.62	0.119049
	4.6225	0.119813
	4.625	0.120267
	4.6275	0.119423
	4.63	0.117042
	4.6325	0.11411
	4.635	0.112505
	4.6375	0.113987
	4.64	0.119097
	4.6425	0.126686
	4.645	0.134444
	4.6475	0.140273
	4.65	0.143698
	4.6525	0.146391
	4.655	0.151246
	4.6575	0.160324
	4.66	0.172843
	4.6625	0.18466
	4.665	0.189945
	4.6675	0.184415
	4.67	0.168282
	4.6725	0.146957
	4.675	0.128773
	4.6775	0.120869
	4.68	0.125621
	4.6825	0.139749
	4.685	0.156557
	4.6875	0.169799
	4.69	0.17675
	4.6925	0.178731
	4.695	0.179103
	4.6975	0.180343
	4.7	0.182251
	4.7025	0.182381
	4.705	0.178213
	4.7075	0.169396
	4.71	0.1584
	4.7125	0.149089
	4.715	0.144173
	4.7175	0.143411
	4.72	0.143924
	4.7225	0.14254
	4.725	0.138547
	4.7275	0.134821
	4.73	0.136285
	4.7325	0.146581
	4.735	0.165108
	4.7375	0.186487
	4.74	0.202871
	4.7425	0.207711
	4.745	0.19871
	4.7475	0.178446
	4.75	0.152681
	4.7525	0.12767
	4.755	0.107985
	4.7575	0.0956492
	4.76	0.0904979
	4.7625	0.0911529
	4.765	0.0960147
	4.7675	0.103893
	4.77	0.114113
	4.7725	0.126127
	4.775	0.138915
	4.7775	0.150619
	4.78	0.158774
	4.7825	0.161132
	4.785	0.156673
	4.7875	0.146204
	4.79	0.132269
	4.7925	0.118427
	4.795	0.108278
	4.7975	0.104555
	4.8	0.108486
	4.8025	0.11947
	4.805	0.135155
	4.8075	0.151925
	4.81	0.165742
	4.8125	0.173113
	4.815	0.171887
	4.8175	0.161682
	4.82	0.143937
	4.8225	0.121698
	4.825	0.0992373
	4.8275	0.081431
	4.83	0.0727692
	4.8325	0.0760025
	4.835	0.0908014
	4.8375	0.11317
	4.84	0.136327
	4.8425	0.153141
	4.845	0.159188
	4.8475	0.154821
	4.85	0.144901
	4.8525	0.136149
	4.855	0.133559
	4.8575	0.137965
	4.86	0.146122
	4.8625	0.15299
	4.865	0.154654
	4.8675	0.150197
	4.87	0.141772
	4.8725	0.133291
	4.875	0.128629
	4.8775	0.130098
	4.88	0.137571
	4.8825	0.148445
	4.885	0.158584
	4.8875	0.164028
	4.89	0.162763
	4.8925	0.155559
	4.895	0.145325
	4.8975	0.135371
	4.9	0.127753
	4.9025	0.122738
	4.905	0.119497
	4.9075	0.117222
	4.91	0.115667
	4.9125	0.114787
	4.915	0.114035
	4.9175	0.112145
	4.92	0.107777
	4.9225	0.100588
	4.925	0.09188
	4.9275	0.0842562
	4.93	0.0804123
	4.9325	0.081806
	4.935	0.087988
	4.9375	0.0969263
	4.94	0.106041
	4.9425	0.113306
	4.945	0.117833
	4.9475	0.119756
	4.95	0.119614
	4.9525	0.117689
	4.955	0.113689
	4.9575	0.106987
	4.96	0.0972776
	4.9625	0.0852927
	4.965	0.073101
	4.9675	0.063687
	4.97	0.0599149
	4.9725	0.0633736
	4.975	0.0737136
	4.9775	0.0887946
	4.98	0.105469
	4.9825	0.120526
	4.985	0.131398
	4.9875	0.13655
	4.99	0.135689
	4.9925	0.129813
	4.995	0.120983
	4.9975	0.11168
	5	0.103977
	5.0025	0.0990109
	5.005	0.0971126
	5.0075	0.0983992
	5.01	0.103171
	5.0125	0.111562
	5.015	0.122607
	5.0175	0.133594
	5.02	0.140564
	5.0225	0.140018
	5.025	0.130865
	5.0275	0.115305
	5.03	0.0979412
	5.0325	0.0835865
	5.035	0.0750501
	5.0375	0.0721474
	5.04	0.0723514
	5.0425	0.0725501
	5.045	0.0708701
	5.0475	0.0676458
	5.05	0.0651551
	5.0525	0.0663412
	5.055	0.0731714
	5.0575	0.0854157
	5.06	0.100435
	5.0625	0.114098
	5.065	0.1224
	5.0675	0.12299
	5.07	0.115938
	5.0725	0.103485
	5.075	0.0890716
	5.0775	0.076179
	5.08	0.0674374
	5.0825	0.0641764
	5.085	0.0663682
	5.0875	0.0728423
	5.09	0.0816724
	5.0925	0.090669
	5.095	0.097919
	5.0975	0.102305
	5.1	0.103909
	5.1025	0.104138
	5.105	0.105383
	5.1075	0.110119
	5.11	0.119722
	5.1125	0.133538
	5.115	0.148849
	5.1175	0.161934
	5.12	0.169761
	5.1225	0.171414
	5.125	0.168448
	5.1275	0.163984
	5.13	0.161081
	5.1325	0.161245
	5.135	0.163795
	5.1375	0.166278
	5.14	0.165662
	5.1425	0.159724
	5.145	0.148047
	5.1475	0.132222
	5.15	0.115174
	5.1525	0.0999443
	5.155	0.0885217
	5.1575	0.0813159
	5.16	0.0775188
	5.1625	0.0760659
	5.165	0.0765283
	5.1675	0.0793057
	5.17	0.0849653
	5.1725	0.0931933
	5.175	0.102173
	5.1775	0.108996
	5.18	0.111057
	5.1825	0.107642
	5.185	0.100674
	5.1875	0.0939931
	5.19	0.0914278
	5.1925	0.0947308
	5.195	0.102581
	5.1975	0.111256
	5.2	0.116576
	5.2025	0.115979
	5.205	0.109565
	5.2075	0.099622
	5.21	0.0890858
	5.2125	0.0799701
	5.215	0.0727289
	5.2175	0.0668242
	5.22	0.0619414
	5.2225	0.058853
	5.225	0.0592047
	5.2275	0.064312
	5.23	0.0738507
	5.2325	0.0854881
	5.235	0.0958681
	5.2375	0.102366
	5.24	0.104442
	5.2425	0.103683
	5.245	0.102586
	5.2475	0.102936
	5.25	0.104842
	5.2525	0.106861
	5.255	0.106927
	5.2575	0.103435
	5.26	0.0959607
	5.2625	0.0854689
	5.265	0.074029
	5.2675	0.0641075
	5.27	0.0575891
	5.2725	0.0549215
	5.275	0.054925
	5.2775	0.0555537
	5.28	0.055259
	5.2825	0.054066
	5.285	0.053552
	5.2875	0.0556746
	5.29	0.0612656
	5.2925	0.0692811
	5.295	0.0773304
	5.2975	0.0830559
	5.3	0.0853687
	5.3025	0.0847595
	5.305	0.0826632
	5.3075	0.0804953
	5.31	0.0790532
	5.3125	0.0785294
	5.315	0.0788777
	5.3175	0.0800937
	5.32	0.0821833
	5.3225	0.0849356
	5.325	0.0877973
	5.3275	0.0900581
	5.33	0.0912975
	5.3325	0.0918074
	5.335	0.0926428
	5.3375	0.0951374
	5.34	0.100057
	5.3425	0.106879
	5.345	0.11371
	5.3475	0.11805
	5.35	0.118048
	5.3525	0.113539
	5.355	0.106225
	5.3575	0.0988938
	5.36	0.0941479
	5.3625	0.0933948
	5.365	0.096564
	5.3675	0.102505
	5.37	0.109628
	5.3725	0.11636
	5.375	0.121316
	5.3775	0.12337
	5.38	0.121865
	5.3825	0.116959
	5.385	0.109847
	5.3875	0.102607
	5.39	0.0975665
	5.3925	0.0964534
	5.395	0.0996804
	5.3975	0.106118
	5.4	0.113472
	5.4025	0.119152
	5.405	0.121315
	5.4075	0.119629
	5.41	0.115364
	5.4125	0.110689
	5.415	0.107483
	5.4175	0.106351
	5.42	0.106433
	5.4225	0.106129
	5.425	0.104229
	5.4275	0.10067
	5.43	0.0964779
	5.4325	0.093066
	5.435	0.0914411
	5.4375	0.0917961
	5.44	0.0935498
	5.4425	0.0956189
	5.445	0.096745
	5.4475	0.0958805
	5.45	0.0926554
	5.4525	0.0877393
	5.455	0.0827645
	5.4575	0.0796585
	5.46	0.07967
	5.4625	0.0826742
	5.465	0.0872021
	5.4675	0.0911508
	5.47	0.0927136
	5.4725	0.0910506
	5.475	0.0865079
	5.4775	0.0804715
	5.48	0.0749779
	5.4825	0.0721062
	5.485	0.0732082
	5.4875	0.0782424
	5.49	0.0856326
	5.4925	0.0928989
	5.495	0.0978322
	5.4975	0.0995789
	5.5	0.0990139
	5.5025	0.0982381
	5.505	0.0995618
	5.5075	0.104541
	5.51	0.113432
	5.5125	0.125109
	5.515	0.137309
	5.5175	0.147157
	5.52	0.152007
	5.5225	0.150461
	5.525	0.143187
	5.5275	0.13297
	5.53	0.123755
	5.5325	0.119013
	5.535	0.120291
	5.5375	0.126731
	5.54	0.135749
	5.5425	0.14432
	5.545	0.150033
	5.5475	0.151458
	5.55	0.148011
	5.5525	0.139898
	5.555	0.128436
	5.5575	0.116503
	5.56	0.108413
	5.5625	0.108809
	5.565	0.120819
	5.5675	0.144386
	5.57	0.175751
	5.5725	0.208472
	5.575	0.235518
	5.5775	0.251436
	5.58	0.253627
	5.5825	0.242398
	5.585	0.220188
	5.5875	0.190716
	5.59	0.158604
	5.5925	0.129357
	5.595	0.109102
	5.5975	0.10345
	5.6	0.115558
	5.6025	0.144262
	5.605	0.183508
	5.6075	0.223783
	5.61	0.255186
	5.6125	0.270787
	5.615	0.268741
	5.6175	0.252268
	5.62	0.227714
	5.6225	0.201792
	5.625	0.179309
	5.6275	0.162244
	5.63	0.150275
	5.6325	0.142166
	5.635	0.137194
	5.6375	0.13588
	5.64	0.139776
	5.6425	0.150476
	5.645	0.168369
	5.6475	0.191716
	5.65	0.216546
	5.6525	0.237559
	5.655	0.249818
	5.6575	0.250567
	5.66	0.24029
	5.6625	0.222399
	5.665	0.201597
	5.6675	0.181796
	5.67	0.164754
	5.6725	0.150156
	5.675	0.136935
	5.6775	0.124804
	5.68	0.114959
	5.6825	0.109567
	5.685	0.110521
	5.6875	0.11834
	5.69	0.131803
	5.6925	0.148297
	5.695	0.164496
	5.6975	0.177044
	5.7	0.183263
	5.7025	0.181989
	5.705	0.174341
	5.7075	0.163833
	5.71	0.155292
	5.7125	0.152753
	5.715	0.157362
	5.7175	0.16667
	5.72	0.175971
	5.7225	0.181013
	5.725	0.180419
	5.7275	0.176293
	5.73	0.172663
	5.7325	0.172828
	5.735	0.177297
	5.7375	0.183499
	5.74	0.187313
	5.7425	0.185421
	5.745	0.177161
	5.7475	0.164901
	5.75	0.152764
	5.7525	0.144397
	5.755	0.140962
	5.7575	0.140509
	5.76	0.139163
	5.7625	0.13352
	5.765	0.122884
	5.7675	0.109964
	5.77	0.0995921
	5.7725	0.096183
	5.775	0.101429
	5.7775	0.113518
	5.78	0.128202
	5.7825	0.140989
	5.785	0.149165
	5.7875	0.152637
	5.79	0.153317
	5.7925	0.153597
	5.795	0.154873
	5.7975	0.15689
	5.8	0.158171
	5.8025	0.157114
	5.805	0.153042
	5.8075	0.1466
	5.81	0.139329
	5.8125	0.132764
	5.815	0.127651
	5.8175	0.123711
	5.82	0.119998
	5.8225	0.115527
	5.825	0.109724
	5.8275	0.102475
	5.83	0.0939028
	5.8325	0.0842108
	5.835	0.0738537
	5.8375	0.0639635
	5.84	0.0566157
	5.8425	0.0544869
	5.845	0.0598004
	5.8475	0.0729969
	5.85	0.0919076
	5.8525	0.112069
	5.855	0.128228
	5.8575	0.136403
	5.86	0.135526
	5.8625	0.127901
	5.865	0.118302
	5.8675	0.112151
	5.87	0.113529
	5.8725	0.123753
	5.875	0.140954
	5.8775	0.160759
	5.88	0.177835
	5.8825	0.187757
	5.885	0.188479
	5.8875	0.180822
	5.89	0.167755
	5.8925	0.152841
	5.895	0.138682
	5.8975	0.1262
	5.9	0.115151
	5.9025	0.105509
	5.905	0.0987223
	5.9075	0.0978238
	5.91	0.105998
	5.9125	0.124243
	5.915	0.149579
	5.9175	0.175212
	5.92	0.193018
	5.9225	0.197222
	5.925	0.187221
	5.9275	0.167813
	5.93	0.14664
	5.9325	0.130353
	5.935	0.121755
	5.9375	0.119421
	5.94	0.119616
	5.9425	0.118949
	5.945	0.116021
	5.9475	0.111329
	5.95	0.106024
	5.9525	0.100722
	5.955	0.0952171
	5.9575	0.0890165
	5.96	0.0820037
	5.9625	0.0746008
	5.965	0.0674079
	5.9675	0.0607823
	5.97	0.0547958
	5.9725	0.0495567
	5.975	0.045489
	5.9775	0.0431934
	5.98	0.042943
	5.9825	0.0442687
	5.985	0.0460783
	5.9875	0.0473144
	5.99	0.0476751
	5.9925	0.0478123
	5.995	0.0488103
	5.9975	0.0513142
	6	0.0549729

## Sheet: Figure 4c
	Dots				line
	Pump power (mW)	Output modulation (a.u)			Pump power (mW)	Output modulation (a.u)
	0	0			0	1.35978e-06
	70.8	9.47e-06			2.84646	1.73573e-06
	112.2	1.78e-05			5.69293	2.11167e-06
	177.8	2.84e-05			8.53939	2.48762e-06
	281.8	3.6e-05			11.3859	2.86356e-06
					14.2323	3.23951e-06
					17.0788	3.61545e-06
					19.9253	3.9914e-06
					22.7717	4.36735e-06
					25.6182	4.74329e-06
					28.4646	5.11924e-06
					31.3111	5.49518e-06
					34.1576	5.87113e-06
					37.004	6.24707e-06
					39.8505	6.62302e-06
					42.697	6.99896e-06
					45.5434	7.37491e-06
					48.3899	7.75085e-06
					51.2364	8.1268e-06
					54.0828	8.50275e-06
					56.9293	8.87869e-06
					59.7758	9.25464e-06
					62.6222	9.63058e-06
					65.4687	1.00065e-05
					68.3152	1.03825e-05
					71.1616	1.07584e-05
					74.0081	1.11344e-05
					76.8545	1.15103e-05
					79.701	1.18863e-05
					82.5475	1.22622e-05
					85.3939	1.26381e-05
					88.2404	1.30141e-05
					91.0869	1.339e-05
					93.9333	1.3766e-05
					96.7798	1.41419e-05
					99.6263	1.45179e-05
					102.473	1.48938e-05
					105.319	1.52698e-05
					108.166	1.56457e-05
					111.012	1.60217e-05
					113.859	1.63976e-05
					116.705	1.67735e-05
					119.552	1.71495e-05
					122.398	1.75254e-05
					125.244	1.79014e-05
					128.091	1.82773e-05
					130.937	1.86533e-05
					133.784	1.90292e-05
					136.63	1.94052e-05
					139.477	1.97811e-05
					142.323	2.01571e-05
					145.17	2.0533e-05
					148.016	2.09089e-05
					150.863	2.12849e-05
					153.709	2.16608e-05
					156.556	2.20368e-05
					159.402	2.24127e-05
					162.248	2.27887e-05
					165.095	2.31646e-05
					167.941	2.35406e-05
					170.788	2.39165e-05
					173.634	2.42925e-05
					176.481	2.46684e-05
					179.327	2.50443e-05
					182.174	2.54203e-05
					185.02	2.57962e-05
					187.867	2.61722e-05
					190.713	2.65481e-05
					193.56	2.69241e-05
					196.406	2.73e-05
					199.253	2.7676e-05
					202.099	2.80519e-05
					204.945	2.84279e-05
					207.792	2.88038e-05
					210.638	2.91797e-05
					213.485	2.95557e-05
					216.331	2.99316e-05
					219.178	3.03076e-05
					222.024	3.06835e-05
					224.871	3.10595e-05
					227.717	3.14354e-05
					230.564	3.18114e-05
					233.41	3.21873e-05
					236.257	3.25633e-05
					239.103	3.29392e-05
					241.949	3.33151e-05
					244.796	3.36911e-05
					247.642	3.4067e-05
					250.489	3.4443e-05
					253.335	3.48189e-05
					256.182	3.51949e-05
					259.028	3.55708e-05
					261.875	3.59468e-05
					264.721	3.63227e-05
					267.568	3.66987e-05
					270.414	3.70746e-05
					273.261	3.74505e-05
					276.107	3.78265e-05
					278.954	3.82024e-05
					281.8	3.85784e-05

## Sheet: Figure 4d
	dashed red				solid blue
	Frequency (GHz)	Normalized output voltage			Frequency (GHz)	Normalized output voltage
	2.10625	2.10625			2.105	0.0605303
	2.10938	2.10938			2.1075	0.0570928
	2.1125	2.1125			2.11	0.0539558
	2.11563	2.11563			2.1125	0.0515328
	2.11875	2.11875			2.115	0.0503549
	2.12188	2.12188			2.1175	0.0509049
	2.125	2.125			2.12	0.0533089
	2.12812	2.12812			2.1225	0.0570242
	2.13125	2.13125			2.125	0.0607321
	2.13437	2.13437			2.1275	0.0626021
	2.1375	2.1375			2.13	0.0609341
	2.14062	2.14062			2.1325	0.0549503
	2.14375	2.14375			2.135	0.0453602
	2.14688	2.14688			2.1375	0.0343541
	2.15	2.15			2.14	0.0249365
	2.15313	2.15313			2.1425	0.0198572
	2.15625	2.15625			2.145	0.0206421
	2.15937	2.15937			2.1475	0.0271929
	2.1625	2.1625			2.15	0.0381101
	2.16562	2.16562			2.1525	0.0514732
	2.16875	2.16875			2.155	0.065559
	2.17188	2.17188			2.1575	0.079073
	2.175	2.175			2.16	0.0908629
	2.17813	2.17813			2.1625	0.0995013
	2.18125	2.18125			2.165	0.103258
	2.18438	2.18438			2.1675	0.100704
	2.1875	2.1875			2.17	0.0916967
	2.19062	2.19062			2.1725	0.0781007
	2.19375	2.19375			2.175	0.0636787
	2.19687	2.19687			2.1775	0.05301
	2.2	2.2			2.18	0.0498952
	2.20312	2.20312			2.1825	0.0560163
	2.20625	2.20625			2.185	0.0704895
	2.20938	2.20938			2.1875	0.0904401
	2.2125	2.2125			2.19	0.11218
	2.21563	2.21563			2.1925	0.132303
	2.21875	2.21875			2.195	0.148183
	2.22187	2.22187			2.1975	0.157858
	2.225	2.225			2.2	0.159719
	2.22812	2.22812			2.2025	0.152578
	2.23125	2.23125			2.205	0.136332
	2.23438	2.23438			2.2075	0.112897
	2.2375	2.2375			2.21	0.0866889
	2.24063	2.24063			2.2125	0.0640406
	2.24375	2.24375			2.215	0.0515434
	2.24688	2.24688			2.2175	0.053981
	2.25	2.25			2.22	0.072851
	2.25312	2.25312			2.2225	0.106157
	2.25625	2.25625			2.225	0.149415
	2.25937	2.25937			2.2275	0.19715
	2.2625	2.2625			2.23	0.243977
	2.26562	2.26562			2.2325	0.284843
	2.26875	2.26875			2.235	0.314738
	2.27188	2.27188			2.2375	0.328702
	2.275	2.275			2.24	0.322843
	2.27813	2.27813			2.2425	0.296273
	2.28125	2.28125			2.245	0.253005
	2.28437	2.28437			2.2475	0.202411
	2.2875	2.2875			2.25	0.15739
	2.29062	2.29062			2.2525	0.130616
	2.29375	2.29375			2.255	0.130437
	2.29688	2.29688			2.2575	0.15833
	2.3	2.3			2.26	0.209046
	2.30313	2.30313			2.2625	0.273059
	2.30625	2.30625			2.265	0.339819
	2.30938	2.30938			2.2675	0.400092
	2.3125	2.3125			2.27	0.446606
	2.31562	2.31562			2.2725	0.473527
	2.31875	2.31875			2.275	0.476062
	2.32187	2.32187			2.2775	0.4513
	2.325	2.325			2.28	0.400293
	2.32812	2.32812			2.2825	0.33017
	2.33125	2.33125			2.285	0.254564
	2.33438	2.33438			2.2875	0.191234
	2.3375	2.3375			2.29	0.157234
	2.34063	2.34063			2.2925	0.163498
	2.34375	2.34375			2.295	0.21126
	2.34687	2.34687			2.2975	0.29192
	2.35	2.35			2.3	0.390204
	2.35312	2.35312			2.3025	0.488832
	2.35625	2.35625			2.305	0.572405
	2.35938	2.35938			2.3075	0.6292
	2.3625	2.3625			2.31	0.651238
	2.36563	2.36563			2.3125	0.634174
	2.36875	2.36875			2.315	0.578345
	2.37188	2.37188			2.3175	0.490866
	2.375	2.375			2.32	0.387127
	2.37812	2.37812			2.3225	0.28958
	2.38125	2.38125			2.325	0.223001
	2.38437	2.38437			2.3275	0.207492
	2.3875	2.3875			2.33	0.252163
	2.39062	2.39062			2.3325	0.352303
	2.39375	2.39375			2.335	0.491128
	2.39688	2.39688			2.3375	0.64485
	2.4	2.4			2.34	0.78849
	2.40313	2.40313			2.3425	0.90019
	2.40625	2.40625			2.345	0.96341
	2.40937	2.40937			2.3475	0.96797
	2.4125	2.4125			2.35	0.911286
	2.41562	2.41562			2.3525	0.800185
	2.41875	2.41875			2.355	0.652147
	2.42188	2.42188			2.3575	0.494076
	2.425	2.425			2.36	0.35734
	2.42813	2.42813			2.3625	0.269851
	2.43125	2.43125			2.365	0.247909
	2.43438	2.43438			2.3675	0.291309
	2.4375	2.4375			2.37	0.384034
	2.44062	2.44062			2.3725	0.500259
	2.44375	2.44375			2.375	0.61294
	2.44687	2.44687			2.3775	0.701198
	2.45	2.45			2.38	0.753769
	2.45312	2.45312			2.3825	0.768092
	2.45625	2.45625			2.385	0.746869
	2.45938	2.45938			2.3875	0.694827
	2.4625	2.4625			2.39	0.617595
	2.46563	2.46563			2.3925	0.52281
	2.46875	2.46875			2.395	0.42186
	2.47187	2.47187			2.3975	0.330205
	2.475	2.475			2.4	0.265039
	2.47812	2.47812			2.4025	0.240789
	2.48125	2.48125			2.405	0.264422
	2.48438	2.48438			2.4075	0.332866
	2.4875	2.4875			2.41	0.433878
	2.49063	2.49063			2.4125	0.549877
	2.49375	2.49375			2.415	0.662831
	2.49688	2.49688			2.4175	0.757937
	2.5	2.5			2.42	0.824846
	2.50312	2.50312			2.4225	0.856821
	2.50625	2.50625			2.425	0.84948
	2.50937	2.50937			2.4275	0.800885
	2.5125	2.5125			2.43	0.713578
	2.51562	2.51562			2.4325	0.597468
	2.51875	2.51875			2.435	0.47133
	2.52188	2.52188			2.4375	0.360804
	2.525	2.525			2.44	0.292469
	2.52813	2.52813			2.4425	0.285786
	2.53125	2.53125			2.445	0.346262
	2.53437	2.53437			2.4475	0.463027
	2.5375	2.5375			2.45	0.612036
	2.54062	2.54062			2.4525	0.763446
	2.54375	2.54375			2.455	0.889832
	2.54688	2.54688			2.4575	0.971877
	2.55	2.55			2.46	1
	2.55313	2.55313			2.4625	0.972786
	2.55625	2.55625			2.465	0.89465
	2.55938	2.55938			2.4675	0.774821
	2.5625	2.5625			2.47	0.627977
	2.56562	2.56562			2.4725	0.474873
	2.56875	2.56875			2.475	0.340748
	2.57187	2.57187			2.4775	0.250559
	2.575	2.575			2.48	0.222366
	2.57812	2.57812			2.4825	0.261809
	2.58125	2.58125			2.485	0.360399
	2.58438	2.58438			2.4875	0.498313
	2.5875	2.5875			2.49	0.650071
	2.59063	2.59063			2.4925	0.79033
	2.59375	2.59375			2.495	0.897733
	2.59687	2.59687			2.4975	0.956554
	2.6	2.6			2.5	0.957408
	2.60312	2.60312			2.5025	0.898397
	2.60625	2.60625			2.505	0.78691
	2.60938	2.60938			2.5075	0.640738
	2.6125	2.6125			2.51	0.486575
	2.61563	2.61563			2.5125	0.354824
	2.61875	2.61875			2.515	0.271696
	2.62188	2.62188			2.5175	0.251456
	2.625	2.625			2.52	0.292238
	2.62812	2.62812			2.5225	0.37742
	2.63125	2.63125			2.525	0.481901
	2.63437	2.63437			2.5275	0.580282
	2.6375	2.6375			2.53	0.653306
	2.64062	2.64062			2.5325	0.690367
	2.64375	2.64375			2.535	0.688366
	2.64688	2.64688			2.5375	0.649102
	2.65	2.65			2.54	0.577534
	2.65313	2.65313			2.5425	0.481782
	2.65625	2.65625			2.545	0.373877
	2.65937	2.65937			2.5475	0.269364
	2.6625	2.6625			2.55	0.184643
	2.66562	2.66562			2.5525	0.132613
	2.66875	2.66875			2.555	0.118684
	2.67188	2.67188			2.5575	0.139326
	2.675	2.675			2.56	0.183974
	2.67813	2.67813			2.5625	0.239264
	2.68125	2.68125			2.565	0.293358
	2.68438	2.68438			2.5675	0.338347
	2.6875	2.6875			2.57	0.370101
	2.69062	2.69062			2.5725	0.38648
	2.69375	2.69375			2.575	0.385633
	2.69687	2.69687			2.5775	0.365699
					2.58	0.326129
					2.5825	0.269657
					2.585	0.203482
					2.5875	0.138604
					2.59	0.0872101
					2.5925	0.059102
					2.595	0.0586283
					2.5975	0.0834207
					2.6	0.125374
					2.6025	0.173332
					2.605	0.216305
					2.6075	0.246022
					2.61	0.25816
					2.6125	0.252253
					2.615	0.230805
					2.6175	0.19821
					2.62	0.159852
					2.6225	0.12142
					2.625	0.0882453
					2.6275	0.0645178
					2.63	0.0524592
					2.6325	0.0517974
					2.635	0.0598923
					2.6375	0.0726187
					2.64	0.0857088
					2.6425	0.095976
					2.645	0.101898
					2.6475	0.103406
					2.65	0.101181
					2.6525	0.0959773
					2.655	0.0883868
					2.6575	0.0790623
					2.66	0.0690828
					2.6625	0.0600571
					2.665	0.0537723
					2.6675	0.0515341
					2.67	0.0535695
					2.6725	0.0588382
					2.675	0.0653737
					2.6775	0.0710081
					2.68	0.0741748
					2.6825	0.0744752
					2.685	0.0728061
					2.6875	0.0709958
					2.69	0.0710684
					2.6925	0.0743996
					2.695	0.0811038
					2.6975	0.0899327

## Sheet: Figure 5a
	Solid				Markers
	Period (nm)	Frequency(GHz)			Period (nm)	Frequency(GHz)
	500	7.961			500	7.969
	700	5.71			700	5.69
	1000	3.85			1000	3.86
	1100	3.33			1100	3.36
	1200	3.04			1200	3.072
	1300	2.8			1300	2.84
	1400	2.58			1400	2.64
	1500	2.4			1500	2.47
	1700	2.1			1700	2.18
	2000	1.78			2000	1.85

## Sheet: Figure 5b
	Frequency (GHz)	Normalized output voltage
	5.00312	0.0107239
	5.00625	0.0516589
	5.00938	0.0833939
	5.0125	0.101495
	5.01562	0.107573
	5.01875	0.106535
	5.02187	0.102606
	5.025	0.0975547
	5.02813	0.0919601
	5.03125	0.0871742
	5.03437	0.0851793
	5.0375	0.0863415
	5.04063	0.0878614
	5.04375	0.085301
	5.04688	0.0762902
	5.05	0.0630099
	5.05312	0.0510539
	5.05625	0.0456554
	5.05938	0.0485038
	5.0625	0.0574324
	5.06562	0.0684636
	5.06875	0.0779488
	5.07188	0.0832465
	5.075	0.0823329
	5.07812	0.0738103
	5.08125	0.0580434
	5.08437	0.0385567
	5.0875	0.0219833
	5.09063	0.0156059
	5.09375	0.023404
	5.09687	0.0431097
	5.1	0.0666889
	5.10313	0.0845375
	5.10625	0.0908521
	5.10938	0.0864461
	5.1125	0.0770578
	5.11562	0.0686973
	5.11875	0.0638028
	5.12188	0.0609997
	5.125	0.0580443
	5.12812	0.0549682
	5.13125	0.0545941
	5.13438	0.0600634
	5.1375	0.0715802
	5.14062	0.0851744
	5.14375	0.0946165
	5.14687	0.095151
	5.15	0.0864501
	5.15313	0.0728865
	5.15625	0.0610619
	5.15937	0.0560869
	5.1625	0.0587173
	5.16563	0.0650996
	5.16875	0.0695762
	5.17188	0.068953
	5.175	0.0651161
	5.17812	0.0636779
	5.18125	0.0694811
	5.18438	0.0826204
	5.1875	0.098218
	5.19062	0.109804
	5.19375	0.113221
	5.19688	0.108247
	5.2	0.0976717
	5.20312	0.0854471
	5.20625	0.075263
	5.20937	0.0697413
	5.2125	0.0699268
	5.21563	0.0750255
	5.21875	0.0825702
	5.22187	0.0891237
	5.225	0.0915185
	5.22813	0.0884147
	5.23125	0.0814193
	5.23438	0.0746372
	5.2375	0.0722533
	5.24062	0.0754637
	5.24375	0.0811673
	5.24688	0.0838424
	5.25	0.0795019
	5.25312	0.0687749
	5.25625	0.0567227
	5.25938	0.0495126
	5.2625	0.0504392
	5.26562	0.0580865
	5.26875	0.0675766
	5.27187	0.0735354
	5.275	0.0726268
	5.27813	0.0646195
	5.28125	0.0523719
	5.28437	0.0411773
	5.2875	0.0370266
	5.29063	0.043477
	5.29375	0.0586547
	5.29688	0.0752616
	5.3	0.0847958
	5.30312	0.0832979
	5.30625	0.0738568
	5.30938	0.0635903
	5.3125	0.0577885
	5.31562	0.0564014
	5.31875	0.0555998
	5.32188	0.0523669
	5.325	0.0476335
	5.32812	0.045299
	5.33125	0.0483866
	5.33437	0.0559407
	5.3375	0.0633849
	5.34063	0.0660461
	5.34375	0.0629611
	5.34687	0.0578813
	5.35	0.0566587
	5.35313	0.063061
	5.35625	0.076172
	5.35938	0.0910299
	5.3625	0.101573
	5.36562	0.103626
	5.36875	0.0963784
	5.37188	0.0823048
	5.375	0.0661293
	5.37812	0.0531719
	5.38125	0.0472856
	5.38438	0.049085
	5.3875	0.0555897
	5.39062	0.0618866
	5.39375	0.0640903
	5.39687	0.0617819
	5.4	0.0581796
	5.40313	0.0577004
	5.40625	0.0625085
	5.40937	0.0706469
	5.4125	0.0773264
	5.41563	0.0784074
	5.41875	0.0732257
	5.42188	0.0645642
	5.425	0.0562038
	5.42812	0.0505098
	5.43125	0.0480182
	5.43438	0.0487568
	5.4375	0.0534336
	5.44062	0.0630208
	5.44375	0.076987
	5.44688	0.0918749
	5.45	0.10198
	5.45312	0.102439
	5.45625	0.0928978
	5.45937	0.0787648
	5.4625	0.0683454
	5.46563	0.0674531
	5.46875	0.0756389
	5.47187	0.087173
	5.475	0.0958393
	5.47813	0.0992857
	5.48125	0.0993967
	5.48438	0.0991159
	5.4875	0.09922
	5.49062	0.0978877
	5.49375	0.0927775
	5.49688	0.0832485
	5.5	0.0709886
	5.50312	0.0591757
	5.50625	0.0511607
	5.50938	0.0492408
	5.5125	0.0536674
	5.51562	0.0622542
	5.51875	0.0710888
	5.52187	0.0762512
	5.525	0.0756401
	5.52813	0.0699207
	5.53125	0.0621944
	5.53437	0.0565484
	5.5375	0.055964
	5.54063	0.0605086
	5.54375	0.06708
	5.54688	0.07132
	5.55	0.0705833
	5.55312	0.0656421
	5.55625	0.0597197
	5.55938	0.0558554
	5.5625	0.055026
	5.56562	0.0564185
	5.56875	0.0590097
	5.57188	0.062586
	5.575	0.0673294
	5.57812	0.0727345
	5.58125	0.0771955
	5.58437	0.0788269
	5.5875	0.0769086
	5.59063	0.0727363
	5.59375	0.0689966
	5.59687	0.0678752
	5.6	0.0692744
	5.60313	0.0707624
	5.60625	0.0696288
	5.60938	0.065474
	5.6125	0.0609537
	5.61562	0.0597271
	5.61875	0.0632347
	5.62188	0.0691674
	5.625	0.0730607
	5.62812	0.071655
	5.63125	0.065171
	5.63438	0.0567751
	5.6375	0.0500262
	5.64062	0.0466616
	5.64375	0.0464509
	5.64687	0.0487993
	5.65	0.0541706
	5.65313	0.0636257
	5.65625	0.0767354
	5.65937	0.0900882
	5.6625	0.0985168
	5.66563	0.0986578
	5.66875	0.0918278
	5.67188	0.0833847
	5.675	0.0789399
	5.67812	0.0807584
	5.68125	0.0872095
	5.68438	0.0948995
	5.6875	0.100921
	5.69062	0.103646
	5.69375	0.102733
	5.69688	0.0993314
	5.7	0.0959405
	5.70312	0.0948071
	5.70625	0.0955661
	5.70937	0.0946385
	5.7125	0.0878166
	5.71563	0.0742064
	5.71875	0.0579314
	5.72187	0.0458657
	5.725	0.0432011
	5.72813	0.0502982
	5.73125	0.0628129
	5.73438	0.0744465
	5.7375	0.0802407
	5.74062	0.0786788
	5.74375	0.0718963
	5.74688	0.0641647
	5.75	0.0594465
	5.75312	0.0593559
	5.75625	0.062836
	5.75938	0.0677526
	5.7625	0.0729971
	5.76562	0.0791335
	5.76875	0.0870489
	5.77187	0.0962065
	5.775	0.104592
	5.77813	0.110497
	5.78125	0.114035
	5.78437	0.116441
	5.7875	0.11782
	5.79063	0.116086
	5.79375	0.108775
	5.79688	0.0962551
	5.8	0.0829719
	5.80312	0.0749575
	5.80625	0.0754221
	5.80938	0.0822609
	5.8125	0.0898284
	5.81562	0.0935988
	5.81875	0.0936878
	5.82188	0.0940933
	5.825	0.0983632
	5.82812	0.105856
	5.83125	0.112391
	5.83437	0.114756
	5.8375	0.114324
	5.84063	0.115482
	5.84375	0.120015
	5.84687	0.12357
	5.85	0.118983
	5.85313	0.104201
	5.85625	0.0869163
	5.85938	0.0803536
	5.8625	0.0930941
	5.86562	0.121902
	5.86875	0.153839
	5.87188	0.175466
	5.875	0.181126
	5.87812	0.174287
	5.88125	0.162555
	5.88438	0.15156
	5.8875	0.142259
	5.89062	0.132415
	5.89375	0.120062
	5.89687	0.106095
	5.9	0.0942771
	5.90313	0.0887271
	5.90625	0.0907403
	5.90937	0.0974353
	5.9125	0.103421
	5.91563	0.104166
	5.91875	0.0983214
	5.92188	0.0873956
	5.925	0.0738533
	5.92812	0.0599756
	5.93125	0.0484821
	5.93438	0.043466
	5.9375	0.0494592
	5.94062	0.0683166
	5.94375	0.0961923
	5.94688	0.123552
	5.95	0.139163
	5.95312	0.135998
	5.95625	0.115399
	5.95937	0.086854
	5.9625	0.0633366
	5.96563	0.0547927
	5.96875	0.0633346
	5.97187	0.0828283
	5.975	0.103099
	5.97813	0.116156
	5.98125	0.120368
	5.98438	0.119786
	5.9875	0.119439
	5.99062	0.120657
	5.99375	0.120388
	5.99688	0.114903
	6	0.104324
	6.00312	0.0937485
	6.00625	0.0898406
	6.00938	0.0957814
	6.0125	0.108782
	6.01562	0.122093
	6.01875	0.129711
	6.02187	0.129967
	6.025	0.125488
	6.02813	0.120151
	6.03125	0.115908
	6.03437	0.111825
	6.0375	0.105424
	6.04063	0.0948705
	6.04375	0.0806609
	6.04688	0.0662563
	6.05	0.0572339
	6.05312	0.058601
	6.05625	0.0711832
	6.05938	0.089756
	6.0625	0.105351
	6.06562	0.110963
	6.06875	0.106411
	6.07188	0.0981544
	6.075	0.0940227
	6.07812	0.0971593
	6.08125	0.103994
	6.08437	0.10738
	6.0875	0.101921
	6.09063	0.0874268
	6.09375	0.0687441
	6.09687	0.0530834
	6.1	0.0470334
	6.10313	0.0544026
	6.10625	0.0747343
	6.10938	0.102403
	6.1125	0.127342
	6.11562	0.138711
	6.11875	0.130825
	6.12188	0.107708
	6.125	0.0819868
	6.12812	0.0674609
	6.13125	0.0701191
	6.13438	0.0844553
	6.1375	0.0980661
	6.14062	0.100785
	6.14375	0.0912153
	6.14687	0.0763124
	6.15	0.0654826
	6.15313	0.0641787
	6.15625	0.0710587
	6.15937	0.0796202
	6.1625	0.08271
	6.16563	0.0772143
	6.16875	0.0661522
	6.17188	0.0565938
	6.175	0.0545764
	6.17812	0.0608546
	6.18125	0.0710449
	6.18438	0.0799308
	6.1875	0.0857924
	6.19062	0.0907467
	6.19375	0.0973313
	6.19688	0.105435
	6.2	0.112991
	6.20312	0.119407
	6.20625	0.127424
	6.20937	0.140649
	6.2125	0.158695
	6.21563	0.174893
	6.21875	0.179577
	6.22187	0.166993
	6.225	0.14036
	6.22813	0.110828
	6.23125	0.0908437
	6.23438	0.0867734
	6.2375	0.0960437
	6.24062	0.110394
	6.24375	0.122147
	6.24688	0.128533
	6.25	0.131341
	6.25312	0.133294
	6.25625	0.134901
	6.25938	0.134346
	6.2625	0.129855
	6.26562	0.121971
	6.26875	0.113727
	6.27187	0.108779
	6.275	0.109108
	6.27813	0.113979
	6.28125	0.120777
	6.28437	0.126941
	6.2875	0.131453
	6.29063	0.134693
	6.29375	0.137021
	6.29688	0.137616
	6.3	0.134884
	6.30312	0.128043
	6.30625	0.118292
	6.30938	0.108476
	6.3125	0.101688
	6.31562	0.0999624
	6.31875	0.103648
	6.32188	0.111242
	6.325	0.119619
	6.32812	0.125039
	6.33125	0.124962
	6.33437	0.119589
	6.3375	0.111733
	6.34063	0.104956
	6.34375	0.101693
	6.34687	0.103066
	6.35	0.110049
	6.35313	0.123728
	6.35625	0.143344
	6.35938	0.163897
	6.3625	0.176868
	6.36562	0.175307
	6.36875	0.159836
	6.37188	0.139981
	6.375	0.128598
	6.37812	0.13313
	6.38125	0.150464
	6.38438	0.169246
	6.3875	0.177581
	6.39062	0.170258
	6.39375	0.150782
	6.39687	0.12782
	6.4	0.10952
	6.40313	0.0998085
	6.40625	0.0984263
	6.40937	0.10326
	6.4125	0.112194
	6.41563	0.123081
	6.41875	0.132938
	6.42188	0.138277
	6.425	0.136928
	6.42812	0.129583
	6.43125	0.119281
	6.43438	0.10912
	6.4375	0.100329
	6.44062	0.0923868
	6.44375	0.0848613
	6.44688	0.0790226
	6.45	0.0775838
	6.45312	0.0825683
	6.45625	0.0929803
	6.45937	0.104375
	6.4625	0.111139
	6.46563	0.110039
	6.46875	0.102311
	6.47187	0.0926646
	6.475	0.08632
	6.47813	0.0867114
	6.48125	0.0951376
	6.48438	0.111173
	6.4875	0.132299
	6.49062	0.153373
	6.49375	0.168064
	6.49688	0.172553
	6.5	0.168485
	6.50312	0.16162
	6.50625	0.156542
	6.50938	0.152246
	6.5125	0.143377
	6.51562	0.126729
	6.51875	0.107056
	6.52187	0.0960046
	6.525	0.103809
	6.52813	0.130202
	6.53125	0.162527
	6.53437	0.18335
	6.5375	0.181799
	6.54063	0.159813
	6.54375	0.129116
	6.54688	0.102632
	6.55	0.0877473
	6.55312	0.0855492
	6.55625	0.094031
	6.55938	0.11055
	6.5625	0.131395
	6.56562	0.150513
	6.56875	0.160546
	6.57188	0.156529
	6.575	0.139264
	6.57812	0.115169
	6.58125	0.0925859
	6.58437	0.0776345
	6.5875	0.0726119
	6.59063	0.0769466
	6.59375	0.0883589
	6.59687	0.102733
	6.6	0.113894
	6.60313	0.115472
	6.60625	0.104884
	6.60938	0.0865376
	6.6125	0.0709564
	6.61562	0.069292
	6.61875	0.0863665
	6.62188	0.116956
	6.625	0.148256
	6.62812	0.167341
	6.63125	0.168674
	6.63438	0.156452
	6.6375	0.140393
	6.64062	0.128649
	6.64375	0.123425
	6.64687	0.12197
	6.65	0.120921
	6.65313	0.119838
	6.65625	0.121357
	6.65937	0.128427
	6.6625	0.140934
	6.66563	0.154137
	6.66875	0.160341
	6.67188	0.153332
	6.675	0.132824
	6.67812	0.105451
	6.68125	0.0811322
	6.68438	0.0674835
	6.6875	0.0665418
	6.69062	0.0756795
	6.69375	0.0908197
	6.69688	0.108854
	6.7	0.128047
	6.70312	0.147273
	6.70625	0.165033
	6.70937	0.178529
	6.7125	0.183463
	6.71563	0.175834
	6.71875	0.155765
	6.72187	0.130474
	6.725	0.112627
	6.72813	0.113436
	6.73125	0.134821
	6.73438	0.166727
	6.7375	0.192229
	6.74062	0.197308
	6.74375	0.178742
	6.74688	0.145013
	6.75	0.110079
	6.75312	0.0848096
	6.75625	0.0721836
	6.75938	0.069069
	6.7625	0.0719177
	6.76562	0.0807412
	6.76875	0.0979819
	6.77187	0.124137
	6.775	0.154997
	6.77813	0.183322
	6.78125	0.203188
	6.78437	0.212969
	6.7875	0.214808
	6.79063	0.211819
	6.79375	0.205732
	6.79688	0.196458
	6.8	0.183285
	6.80312	0.166617
	6.80625	0.149167
	6.80938	0.135531
	6.8125	0.129647
	6.81562	0.131404
	6.81875	0.1355
	6.82188	0.134817
	6.825	0.126591
	6.82812	0.115929
	6.83125	0.112492
	6.83437	0.122385
	6.8375	0.142442
	6.84063	0.162247
	6.84375	0.171941
	6.84687	0.168555
	6.85	0.155856
	6.85313	0.139406
	6.85625	0.122457
	6.85938	0.105932
	6.8625	0.0909476
	6.86562	0.0804665
	6.86875	0.0785743
	6.87188	0.0883206
	6.875	0.109597
	6.87812	0.13795
	6.88125	0.165068
	6.88438	0.181586
	6.8875	0.181591
	6.89062	0.166272
	6.89375	0.143779
	6.89687	0.124707
	6.9	0.116059
	6.90313	0.117824
	6.90625	0.124291
	6.90937	0.1286
	6.9125	0.126927
	6.91563	0.119748
	6.91875	0.110309
	6.92188	0.102311
	6.925	0.098449
	6.92812	0.0999063
	6.93125	0.105995
	6.93438	0.113766
	6.9375	0.118382
	6.94062	0.115012
	6.94375	0.101667
	6.94688	0.0811767
	6.95	0.0606815
	6.95312	0.0486333
	6.95625	0.0509705
	6.95937	0.0684717
	6.9625	0.096347
	6.96563	0.125924
	6.96875	0.147694
	6.97187	0.154786
	6.975	0.145665
	6.97813	0.124673
	6.98125	0.09993
	6.98438	0.0798128
	6.9875	0.070276
	6.99062	0.0742228
	6.99375	0.0919242
	6.99688	0.120707
	7	0.153901
	7.00312	0.181292
	7.00625	0.19299
	7.00938	0.18534
	7.0125	0.164484
	7.01562	0.143809
	7.01875	0.13586
	7.02187	0.144009
	7.025	0.160129
	7.02813	0.170613
	7.03125	0.166691
	7.03437	0.151192
	7.0375	0.13616
	7.04063	0.133053
	7.04375	0.14353
	7.04688	0.158343
	7.05	0.164684
	7.05312	0.155229
	7.05625	0.131717
	7.05938	0.101848
	7.0625	0.0740481
	7.06562	0.054691
	7.06875	0.0480345
	7.07188	0.0561512
	7.075	0.0775498
	7.07812	0.106282
	7.08125	0.133707
	7.08437	0.152301
	7.0875	0.158672
	7.09063	0.153924
	7.09375	0.142299
	7.09687	0.129887
	7.1	0.123478
	7.10313	0.128182
	7.10625	0.143824
	7.10938	0.162881
	7.1125	0.173174
	7.11562	0.165077
	7.11875	0.138682
	7.12188	0.105325
	7.125	0.0815326
	7.12812	0.0789333
	7.13125	0.0969237
	7.13438	0.123328
	7.1375	0.142901
	7.14062	0.147843
	7.14375	0.142713
	7.14687	0.14007
	7.15	0.150165
	7.15313	0.172666
	7.15625	0.196538
	7.15937	0.207704
	7.1625	0.198272
	7.16563	0.170892
	7.16875	0.136349
	7.17188	0.107363
	7.175	0.0929563
	7.17812	0.0956407
	7.18125	0.111375
	7.18438	0.131657
	7.1875	0.147497
	7.19062	0.154255
	7.19375	0.154551
	7.19688	0.156349
	7.2	0.166683
	7.20312	0.185871
	7.20625	0.207435
	7.20937	0.223855
	7.2125	0.232394
	7.21563	0.235192
	7.21875	0.234119
	7.22187	0.226859
	7.225	0.209319
	7.22813	0.182097
	7.23125	0.153534
	7.23438	0.135013
	7.2375	0.132395
	7.24062	0.141727
	7.24375	0.153151
	7.24688	0.158953
	7.25	0.158416
	7.25312	0.156245
	7.25625	0.157418
	7.25938	0.163227
	7.2625	0.170571
	7.26562	0.173721
	7.26875	0.167472
	7.27187	0.150927
	7.275	0.129991
	7.27813	0.115638
	7.28125	0.117403
	7.28437	0.136321
	7.2875	0.163373
	7.29063	0.185214
	7.29375	0.192515
	7.29688	0.184518
	7.3	0.167733
	7.30312	0.151656
	7.30625	0.144793
	7.30938	0.151699
	7.3125	0.170892
	7.31562	0.195116
	7.31875	0.215341
	7.32188	0.226242
	7.325	0.228183
	7.32812	0.223748
	7.33125	0.213008
	7.33437	0.193458
	7.3375	0.164962
	7.34063	0.133726
	7.34375	0.109991
	7.34687	0.101147
	7.35	0.106919
	7.35313	0.12071
	7.35625	0.134857
	7.35938	0.144776
	7.3625	0.149832
	7.36562	0.152484
	7.36875	0.157305
	7.37188	0.169189
	7.375	0.189786
	7.37812	0.21415
	7.38125	0.231654
	7.38438	0.232484
	7.3875	0.2153
	7.39062	0.189031
	7.39375	0.166316
	7.39687	0.154045
	7.4	0.149681
	7.40313	0.14667
	7.40625	0.143295
	7.40937	0.145846
	7.4125	0.162585
	7.41563	0.194002
	7.41875	0.228602
	7.42188	0.248702
	7.425	0.242223
	7.42812	0.211565
	7.43125	0.172927
	7.43438	0.146461
	7.4375	0.144121
	7.44062	0.163333
	7.44375	0.190116
	7.44688	0.208756
	7.45	0.211362
	7.45312	0.201705
	7.45625	0.191844
	7.45937	0.193941
	7.4625	0.212082
	7.46563	0.239135
	7.46875	0.26118
	7.47187	0.266951
	7.475	0.25552
	7.47813	0.236436
	7.48125	0.222605
	7.48438	0.221941
	7.4875	0.233755
	7.49062	0.250885
	7.49375	0.264271
	7.49688	0.266595
	7.5	0.254212
	7.50312	0.22824
	7.50625	0.195199
	7.50938	0.166385
	7.5125	0.154977
	7.51562	0.170875
	7.51875	0.215031
	7.52187	0.276442
	7.525	0.334645
	7.52813	0.367947
	7.53125	0.363932
	7.53437	0.326514
	7.5375	0.274919
	7.54063	0.234095
	7.54375	0.221237
	7.54688	0.236172
	7.55	0.262096
	7.55312	0.277152
	7.55625	0.269879
	7.55938	0.247831
	7.5625	0.232589
	7.56562	0.244136
	7.56875	0.286001
	7.57188	0.342482
	7.575	0.389866
	7.57812	0.412384
	7.58125	0.410209
	7.58437	0.394322
	7.5875	0.374628
	7.59063	0.352675
	7.59375	0.324546
	7.59687	0.289104
	7.6	0.252267
	7.60313	0.22324
	7.60625	0.20746
	7.60938	0.20397
	7.6125	0.20937
	7.61562	0.223059
	7.61875	0.247308
	7.62188	0.281776
	7.625	0.318431
	7.62812	0.34292
	7.63125	0.342556
	7.63438	0.315215
	7.6375	0.272508
	7.64062	0.234495
	7.64375	0.218776
	7.64687	0.230572
	7.65	0.260334
	7.65313	0.290923
	7.65625	0.309627
	7.65937	0.316198
	7.6625	0.320726
	7.66563	0.333317
	7.66875	0.354305
	7.67188	0.373161
	7.675	0.376689
	7.67812	0.359353
	7.68125	0.327299
	7.68438	0.293547
	7.6875	0.269166
	7.69062	0.257697
	7.69375	0.256082
	7.69688	0.259471
	7.7	0.265005
	7.70312	0.272319
	7.70625	0.282159
	7.70937	0.295329
	7.7125	0.312238
	7.71563	0.332109
	7.71875	0.351993
	7.72187	0.367143
	7.725	0.373388
	7.72813	0.369609
	7.73125	0.357637
	7.73438	0.33931
	7.7375	0.313734
	7.74062	0.278171
	7.74375	0.23278
	7.74688	0.185427
	7.75	0.151689
	7.75312	0.148163
	7.75625	0.18238
	7.75938	0.246176
	7.7625	0.318201
	7.76562	0.375219
	7.76875	0.404938
	7.77187	0.411139
	7.775	0.407409
	7.77813	0.404885
	7.78125	0.404273
	7.78437	0.398348
	7.7875	0.381688
	7.79063	0.358224
	7.79375	0.339813
	7.79688	0.337567
	7.8	0.353911
	7.80312	0.382005
	7.80625	0.412229
	7.80938	0.439589
	7.8125	0.465719
	7.81562	0.494261
	7.81875	0.524178
	7.82188	0.547473
	7.825	0.554158
	7.82812	0.540656
	7.83125	0.513925
	7.83437	0.48676
	7.8375	0.467979
	7.84063	0.456743
	7.84375	0.44667
	7.84687	0.435635
	7.85	0.431075
	7.85313	0.44495
	7.85625	0.482836
	7.85938	0.537278
	7.8625	0.591082
	7.86562	0.627175
	7.86875	0.637094
	7.87188	0.623248
	7.875	0.595898
	7.87812	0.568209
	7.88125	0.551464
	7.88438	0.551135
	7.8875	0.565128
	7.89062	0.586021
	7.89375	0.606876
	7.89687	0.626559
	7.9	0.649848
	7.90313	0.681886
	7.90625	0.722086
	7.90937	0.76346
	7.9125	0.797917
	7.91563	0.821954
	7.91875	0.836962
	7.92188	0.844562
	7.925	0.842972
	7.92812	0.829041
	7.93125	0.803801
	7.93438	0.775126
	7.9375	0.754123
	7.94062	0.748527
	7.94375	0.759198
	7.94688	0.78213
	7.95	0.813017
	7.95312	0.849787
	7.95625	0.891374
	7.95937	0.93456
	7.9625	0.97228
	7.96563	0.995753
	7.96875	1
	7.97187	0.988843
	7.975	0.974021
	7.97813	0.966576
	7.98125	0.966052
	7.98438	0.957534
	7.9875	0.921881
	7.99062	0.852792
	7.99375	0.76635
	7.99688	0.693463
	8	0.660075
	8.00313	0.670998
	8.00625	0.710027
	8.00938	0.754512
	8.0125	0.790646
	8.01562	0.817077
	8.01875	0.836732
	8.02187	0.847178
	8.025	0.839274
	8.02812	0.804506
	8.03125	0.743563
	8.03438	0.668797
	8.0375	0.59911
	8.04063	0.551006
	8.04375	0.530921
	8.04688	0.532616
	8.05	0.541188
	8.05312	0.542099
	8.05625	0.530062
	8.05937	0.511526
	8.0625	0.498371
	8.06563	0.497381
	8.06875	0.504021
	8.07188	0.505803
	8.075	0.492327
	8.07812	0.463409
	8.08125	0.428519
	8.08437	0.398495
	8.0875	0.376963
	8.09062	0.358556
	8.09375	0.334748
	8.09688	0.301738
	8.1	0.263937
	8.10313	0.2312
	8.10625	0.213096
	8.10938	0.214626
	8.1125	0.234801
	8.11562	0.266681
	8.11875	0.29801
	8.12187	0.313942
	8.125	0.303182
	8.12813	0.265039
	8.13125	0.211556
	8.13438	0.161178
	8.1375	0.12756
	8.14062	0.112157
	8.14375	0.106521
	8.14687	0.101668
	8.15	0.0958438
	8.15312	0.0941965
	8.15625	0.101811
	8.15938	0.117401
	8.1625	0.133514
	8.16563	0.14258
	8.16875	0.142933
	8.17188	0.139599
	8.175	0.13969
	8.17812	0.146807
	8.18125	0.158906
	8.18437	0.17042
	8.1875	0.176039
	8.19063	0.173397
	8.19375	0.164029
	8.19688	0.153141
	8.2	0.148011
	8.20312	0.154327
	8.20625	0.171672
	8.20937	0.191842
	8.2125	0.203057
	8.21562	0.198383
	8.21875	0.182015
	8.22188	0.167566
	8.225	0.168598
	8.22813	0.188438
	8.23125	0.21762
	8.23438	0.241696
	8.2375	0.253568
	8.24062	0.260153
	8.24375	0.277158
	8.24687	0.315546
	8.25	0.370752
	8.25313	0.423868
	8.25625	0.454239
	8.25938	0.453648
	8.2625	0.431619
	8.26562	0.408917
	8.26875	0.404868
	8.27187	0.427143
	8.275	0.469652
	8.27812	0.518638
	8.28125	0.562398
	8.28438	0.597977
	8.2875	0.630066
	8.29063	0.66317
	8.29375	0.69413
	8.29688	0.712558
	8.3	0.709729
	8.30312	0.687941
	8.30625	0.661017
	8.30937	0.644704
	8.3125	0.645518
	8.31563	0.658024
	8.31875	0.672228
	8.32188	0.683128
	8.325	0.693323
	8.32812	0.707436
	8.33125	0.725411
	8.33437	0.741983
	8.3375	0.752329
	8.34062	0.757325
	8.34375	0.76277
	8.34688	0.773612
	8.35	0.789259
	8.35313	0.804484
	8.35625	0.814617
	8.35938	0.819753
	8.3625	0.824023
	8.36562	0.830808
	8.36875	0.838498
	8.37187	0.841001
	8.375	0.832962
	8.37813	0.815109
	8.38125	0.794543
	8.38438	0.779253
	8.3875	0.771909
	8.39062	0.768981
	8.39375	0.765934
	8.39687	0.762831
	8.4	0.764241
	8.40312	0.77353
	8.40625	0.787797
	8.40938	0.799079
	8.4125	0.800765
	8.41563	0.792821
	8.41875	0.780928
	8.42188	0.771
	8.425	0.764774
	8.42812	0.760279
	8.43125	0.755713
	8.43437	0.752302
	8.4375	0.75352
	8.44063	0.761852
	8.44375	0.776069
	8.44688	0.790877
	8.45	0.798872
	8.45312	0.793712
	8.45625	0.773128
	8.45937	0.740133
	8.4625	0.70138
	8.46562	0.663525
	8.46875	0.630422
	8.47188	0.60332
	8.475	0.583176
	8.47813	0.571879
	8.48125	0.570522
	8.48438	0.576552
	8.4875	0.583373
	8.49062	0.583642
	8.49375	0.573712
	8.49687	0.55538
	8.5	0.53364
	8.50313	0.512613
	8.50625	0.492958
	8.50938	0.472421
	8.5125	0.44855
	8.51562	0.42137
	8.51875	0.394252
	8.52187	0.372578
	8.525	0.36101
	8.52812	0.360793
	8.53125	0.368566
	8.53438	0.377558
	8.5375	0.38071
	8.54063	0.373958
	8.54375	0.357619
	8.54688	0.335234
	8.55	0.311235
	8.55312	0.289481
	8.55625	0.273246
	8.55937	0.265276
	8.5625	0.26637
	8.56563	0.273015
	8.56875	0.276887
	8.57188	0.268514
	8.575	0.243945
	8.57812	0.209475
	8.58125	0.179535
	8.58437	0.167839
	8.5875	0.178056
	8.59062	0.20161
	8.59375	0.224423
	8.59688	0.236639
	8.6	0.237187
	8.60313	0.230787
	8.60625	0.222133
	8.60938	0.213145
	8.6125	0.204043
	8.61562	0.194629
	8.61875	0.183578
	8.62187	0.167824
	8.625	0.144883
	8.62813	0.116869
	8.63125	0.091511
	8.63438	0.0777598
	8.6375	0.0793535
	8.64062	0.0923258
	8.64375	0.108645
	8.64687	0.122171
	8.65	0.131402
	8.65312	0.137454
	8.65625	0.140578
	8.65938	0.139122
	8.6625	0.131457
	8.66563	0.118406
	8.66875	0.104002
	8.67188	0.0944511
	8.675	0.0960706
	8.67812	0.11251
	8.68125	0.141928
	8.68437	0.176161
	8.6875	0.203826
	8.69063	0.21635
	8.69375	0.21278
	8.69688	0.199863
	8.7	0.187915
	8.70312	0.186009
	8.70625	0.198986
	8.70937	0.226112
	8.7125	0.260793
	8.71562	0.29236
	8.71875	0.310754
	8.72188	0.311804
	8.725	0.298669
	8.72813	0.277911
	8.73125	0.254201
	8.73438	0.229246
	8.7375	0.205657
	8.74062	0.190399
	8.74375	0.192481
	8.74687	0.215973
	8.75	0.255199
	8.75313	0.297376
	8.75625	0.330643
	8.75938	0.350196
	8.7625	0.357718
	8.76562	0.356566
	8.76875	0.349144
	8.77187	0.339102
	8.775	0.333958
	8.77812	0.342104
	8.78125	0.364686
	8.78438	0.39065
	8.7875	0.402543
	8.79063	0.390469
	8.79375	0.361872
	8.79688	0.336829
	8.8	0.33166
	8.80312	0.345313
	8.80625	0.361034
	8.80937	0.361739
	8.8125	0.344925
	8.81563	0.32395
	8.81875	0.315474
	8.82188	0.324943
	8.825	0.342411
	8.82812	0.350941
	8.83125	0.339628
	8.83437	0.311346
	8.8375	0.280995
	8.84062	0.266658
	8.84375	0.279115
	8.84688	0.314993
	8.85	0.357445
	8.85313	0.385342
	8.85625	0.386565
	8.85938	0.366383
	8.8625	0.34362
	8.86562	0.336618
	8.86875	0.350154
	8.87187	0.374071
	8.875	0.393746
	8.87813	0.402025
	8.88125	0.40224
	8.88438	0.401435
	8.8875	0.401721
	8.89062	0.397837
	8.89375	0.382225
	8.89687	0.352568
	8.9	0.315474
	8.90312	0.283118
	8.90625	0.264938
	8.90938	0.260859
	8.9125	0.262413
	8.91563	0.26179
	8.91875	0.260691
	8.92188	0.269701
	8.925	0.297761
	8.92812	0.341812
	8.93125	0.387037
	8.93437	0.417263
	8.9375	0.42499
	8.94063	0.412186
	8.94375	0.383695
	8.94688	0.342112
	8.95	0.28929
	8.95312	0.230957
	8.95625	0.177773
	8.95937	0.140898
	8.9625	0.126279
	8.96562	0.132579
	8.96875	0.153453
	8.97188	0.18123
	8.975	0.209063
	8.97813	0.231162
	8.98125	0.242581
	8.98438	0.24004
	8.9875	0.223885
	8.99062	0.199641
	8.99375	0.176888
	8.99687	0.164586
	9	0.165286
	9.00313	0.172967
	9.00625	0.177304
	9.00938	0.171542
	9.0125	0.15731
	9.01562	0.142085
	9.01875	0.131938
	9.02187	0.12652
	9.025	0.120605
	9.02812	0.110015
	9.03125	0.0961392
	9.03438	0.0854371
	9.0375	0.0850566
	9.04063	0.0981748
	9.04375	0.121904
	9.04688	0.148584
	9.05	0.169636
	9.05312	0.179888
	9.05625	0.179664
	9.05937	0.173223
	9.0625	0.165114
	9.06563	0.157958
	9.06875	0.153392
	9.07188	0.153941
	9.075	0.162084
	9.07812	0.176292
	9.08125	0.188486
	9.08437	0.187522
	9.0875	0.167593
	9.09062	0.134588
	9.09375	0.10396
	9.09688	0.0906594
	9.1	0.0988491
	9.10313	0.11956
	9.10625	0.137938
	9.10938	0.143997
	9.1125	0.138464
	9.11562	0.129847
	9.11875	0.126122
	9.12187	0.128307
	9.125	0.130817
	9.12813	0.127415
	9.13125	0.117074
	9.13438	0.104703
	9.1375	0.096565
	9.14062	0.0947703
	9.14375	0.0958946
	9.14687	0.094981
	9.15	0.0913127
	9.15312	0.0904575
	9.15625	0.100047
	9.15938	0.122383
	9.1625	0.15045
	9.16563	0.171705
	9.16875	0.177386
	9.17188	0.169634
	9.175	0.159947
	9.17812	0.159741
	9.18125	0.170946
	9.18437	0.184689
	9.1875	0.189094
	9.19063	0.17934
	9.19375	0.161565
	9.19688	0.147902
	9.2	0.147297
	9.20312	0.159396
	9.20625	0.175467
	9.20937	0.184749
	9.2125	0.181368
	9.21562	0.16743
	9.21875	0.150869
	9.22188	0.139773
	9.225	0.136881
	9.22813	0.13787
	9.23125	0.134899
	9.23438	0.123484
	9.2375	0.10796
	9.24062	0.100776
	9.24375	0.114682
	9.24687	0.15246
	9.25	0.202086
	9.25313	0.242284
	9.25625	0.255574
	9.25938	0.239476
	9.2625	0.207437
	9.26562	0.179129
	9.26875	0.167889
	9.27187	0.174343
	9.275	0.189297
	9.27812	0.201697
	9.28125	0.205053
	9.28438	0.198914
	9.2875	0.186796
	9.29063	0.174033
	9.29375	0.167142
	9.29688	0.17322
	9.3	0.197188
	9.30312	0.237426
	9.30625	0.283594
	9.30937	0.320105
	9.3125	0.334093
	9.31563	0.322262
	9.31875	0.291483
	9.32188	0.253314
	9.325	0.217407
	9.32812	0.188433
	9.33125	0.167133
	9.33437	0.152928
	9.3375	0.145813
	9.34062	0.146932
	9.34375	0.157939
	9.34688	0.179137
	9.35	0.207152
	9.35313	0.234132
	9.35625	0.250185
	9.35938	0.248391
	9.3625	0.229373
	9.36562	0.202437
	9.36875	0.182227
	9.37187	0.182025
	9.375	0.206386
	9.37813	0.246834
	9.38125	0.284205
	9.38438	0.298167
	9.3875	0.27912
	9.39062	0.234408
	9.39375	0.183673
	9.39687	0.14628
	9.4	0.130156
	9.40312	0.129997
	9.40625	0.134668
	9.40938	0.13638
	9.4125	0.134263
	9.41563	0.131435
	9.41875	0.130421
	9.42188	0.131681
	9.425	0.135311
	9.42812	0.142529
	9.43125	0.154593
	9.43437	0.170415
	9.4375	0.185784
	9.44063	0.195428
	9.44375	0.196358
	9.44688	0.189961
	9.45	0.181579
	9.45312	0.177987
	9.45625	0.183991
	9.45937	0.199544
	9.4625	0.218972
	9.46562	0.233568
	9.46875	0.236947
	9.47188	0.229742
	9.475	0.219421
	9.47813	0.214315
	9.48125	0.216395
	9.48438	0.219414
	9.4875	0.21468
	9.49062	0.199428
	9.49375	0.179939
	9.49687	0.166457
	9.5	0.164803
	9.50313	0.172284
	9.50625	0.180714
	9.50938	0.182662
	9.5125	0.175181
	9.51562	0.159181
	9.51875	0.137185
	9.52187	0.112622
	9.525	0.0906551
	9.52812	0.0778538
	9.53125	0.0789918
	9.53438	0.0927562
	9.5375	0.11057
	9.54063	0.12109
	9.54375	0.118061
	9.54688	0.105329
	9.55	0.0941739
	9.55312	0.0944183
	9.55625	0.106566
	9.55937	0.121656
	9.5625	0.128702
	9.56563	0.122974
	9.56875	0.108408
	9.57188	0.0934207
	9.575	0.0849562
	9.57812	0.0855398
	9.58125	0.0940005
	9.58437	0.107446
	9.5875	0.122559
	9.59062	0.136139
	9.59375	0.145429
	9.59688	0.148276
	9.6	0.143392
	9.60313	0.131438
	9.60625	0.116632
	9.60938	0.106647
	9.6125	0.108753
	9.61562	0.123952
	9.61875	0.144475
	9.62187	0.158279
	9.625	0.157662
	9.62813	0.144409
	9.63125	0.126883
	9.63438	0.11236
	9.6375	0.102379
	9.64062	0.095
	9.64375	0.0901529
	9.64687	0.0913482
	9.65	0.101789
	9.65312	0.119668
	9.65625	0.138432
	9.65938	0.152109
	9.6625	0.160039
	9.66563	0.166027
	9.66875	0.173043
	9.67188	0.179322
	9.675	0.180022
	9.67812	0.172667
	9.68125	0.160786
	9.68437	0.152082
	9.6875	0.152565
	9.69063	0.161468
	9.69375	0.171002
	9.69688	0.171364
	9.7	0.157869
	9.70312	0.135567
	9.70625	0.117909
	9.70937	0.119549
	9.7125	0.147329
	9.71562	0.195272
	9.71875	0.247082
	9.72188	0.284624
	9.725	0.296854
	9.72813	0.283879
	9.73125	0.254796
	9.73438	0.222117
	9.7375	0.196555
	9.74062	0.18407
	9.74375	0.184899
	9.74687	0.193994
	9.75	0.202986
	9.75313	0.203603
	9.75625	0.191263
	9.75938	0.166957
	9.7625	0.136597
	9.76562	0.108624
	9.76875	0.0911906
	9.77187	0.0895773
	9.775	0.104158
	9.77812	0.129729
	9.78125	0.157229
	9.78438	0.177577
	9.7875	0.185455
	9.79063	0.18064
	9.79375	0.166493
	9.79688	0.147512
	9.8	0.127952
	9.80312	0.111626
	9.80625	0.101588
	9.80937	0.0992593
	9.8125	0.104189
	9.81563	0.115396
	9.81875	0.132891
	9.82188	0.156782
	9.825	0.183861
	9.82812	0.205636
	9.83125	0.211982
	9.83437	0.199074
	9.8375	0.17437
	9.84062	0.152543
	9.84375	0.144767
	9.84688	0.150939
	9.85	0.161947
	9.85313	0.169055
	9.85625	0.170712
	9.85938	0.170795
	9.8625	0.171806
	9.86562	0.171149
	9.86875	0.163919
	9.87187	0.148242
	9.875	0.127371
	9.87813	0.107391
	9.88125	0.0938239
	9.88438	0.0900897
	9.8875	0.097411
	9.89062	0.114521
	9.89375	0.137258
	9.89687	0.159584
	9.9	0.176217
	9.90312	0.184844
	9.90625	0.186033
	9.90938	0.181452
	9.9125	0.172601
	9.91563	0.160945
	9.91875	0.14823
	9.92188	0.135744
	9.925	0.123292
	9.92812	0.109664
	9.93125	0.0947153
	9.93437	0.0809405
	9.9375	0.0725325
	9.94063	0.0724176
	9.94375	0.0798581
	9.94688	0.0907301
	9.95	0.100329
	9.95312	0.106679
	9.95625	0.112027
	9.95937	0.121254
	9.9625	0.137805
	9.96562	0.159783
	9.96875	0.179524
	9.97188	0.187944
	9.975	0.180926
	9.97813	0.162659
	9.98125	0.14294
	9.98438	0.130554
	9.9875	0.12814
	9.99062	0.132185
	9.99375	0.137066
	9.99687	0.139249
	10	0.138839

## Sheet: Figure 6
	Frequency (GHz)	RF Power (dBm)
	2.40438	-106.544
	2.40439	-99.732
	2.40441	-109.784
	2.40443	-104.82
	2.40445	-106.648
	2.40447	-103.2
	2.40448	-103.532
	2.4045	-110.7
	2.40452	-104.116
	2.40454	-104.696
	2.40456	-110.684
	2.40458	-108.588
	2.40459	-108.892
	2.40461	-106.068
	2.40463	-105.74
	2.40465	-109.332
	2.40467	-109.156
	2.40468	-103.636
	2.4047	-102.664
	2.40472	-106.82
	2.40474	-102.176
	2.40476	-101.744
	2.40478	-106.068
	2.40479	-105.272
	2.40481	-104.464
	2.40483	-105.48
	2.40485	-102.48
	2.40487	-103.636
	2.40488	-101.528
	2.4049	-105.264
	2.40492	-103.1
	2.40494	-106.924
	2.40496	-107.16
	2.40498	-106.344
	2.40499	-110.296
	2.40501	-102.424
	2.40503	-104.084
	2.40505	-108.036
	2.40507	-104.912
	2.40508	-105.08
	2.4051	-104.628
	2.40512	-108.816
	2.40514	-104.54
	2.40516	-106.052
	2.40518	-105.744
	2.40519	-109.452
	2.40521	-107.024
	2.40523	-111.816
	2.40525	-107.84
	2.40527	-107.384
	2.40528	-105.18
	2.4053	-105.716
	2.40532	-103.192
	2.40534	-103.336
	2.40536	-101.28
	2.40538	-112.46
	2.40539	-103.832
	2.40541	-103.5
	2.40543	-107.932
	2.40545	-104.136
	2.40547	-105.304
	2.40548	-108.112
	2.4055	-108.096
	2.40552	-103.384
	2.40554	-104.092
	2.40556	-106.048
	2.40558	-105.476
	2.40559	-102.144
	2.40561	-105.092
	2.40563	-105.76
	2.40565	-102.732
	2.40567	-104.544
	2.40568	-104.44
	2.4057	-102.464
	2.40572	-104.036
	2.40574	-105.108
	2.40576	-103.688
	2.40578	-105.176
	2.40579	-105.8
	2.40581	-107.048
	2.40583	-106.312
	2.40585	-105.22
	2.40587	-108.576
	2.40588	-106.8
	2.4059	-107.996
	2.40592	-103.7
	2.40594	-103.092
	2.40596	-108.86
	2.40598	-109.068
	2.40599	-109.112
	2.40601	-106.352
	2.40603	-107.492
	2.40605	-110.176
	2.40607	-104.904
	2.40608	-105.708
	2.4061	-104.712
	2.40612	-105.688
	2.40614	-106.9
	2.40616	-102.692
	2.40618	-100.804
	2.40619	-108.72
	2.40621	-108.012
	2.40623	-100.816
	2.40625	-106.424
	2.40627	-108.464
	2.40628	-103.444
	2.4063	-106.432
	2.40632	-108.116
	2.40634	-103.796
	2.40636	-103.912
	2.40638	-107.112
	2.40639	-101.904
	2.40641	-103.708
	2.40643	-112.572
	2.40645	-106.672
	2.40647	-98.132
	2.40648	-106.908
	2.4065	-109.34
	2.40652	-104.128
	2.40654	-103.86
	2.40656	-106.408
	2.40658	-105.596
	2.40659	-105.168
	2.40661	-106.384
	2.40663	-104.556
	2.40665	-103.836
	2.40667	-102.32
	2.40668	-104.124
	2.4067	-103.24
	2.40672	-109.172
	2.40674	-107.596
	2.40676	-109.56
	2.40678	-102.996
	2.40679	-109.084
	2.40681	-107.26
	2.40683	-102.792
	2.40685	-108.368
	2.40687	-106.856
	2.40688	-105.092
	2.4069	-106.512
	2.40692	-105.656
	2.40694	-110.212
	2.40696	-105.196
	2.40698	-102.752
	2.40699	-106.128
	2.40701	-106.064
	2.40703	-103.36
	2.40705	-107.516
	2.40707	-103.524
	2.40708	-109.436
	2.4071	-106.004
	2.40712	-105.632
	2.40714	-110.156
	2.40716	-102.78
	2.40718	-102.536
	2.40719	-103.524
	2.40721	-105.984
	2.40723	-103.176
	2.40725	-107.872
	2.40727	-104.12
	2.40728	-102.268
	2.4073	-106.332
	2.40732	-107.5
	2.40734	-106.64
	2.40736	-106.472
	2.40738	-111.064
	2.40739	-108.68
	2.40741	-107.008
	2.40743	-102.932
	2.40745	-100.448
	2.40747	-102.34
	2.40748	-105.272
	2.4075	-105.12
	2.40752	-106.684
	2.40754	-103.728
	2.40756	-104.656
	2.40758	-105.384
	2.40759	-106.812
	2.40761	-102.776
	2.40763	-108.14
	2.40765	-107.572
	2.40767	-102.26
	2.40768	-102.032
	2.4077	-104.588
	2.40772	-106.636
	2.40774	-106.66
	2.40776	-101.188
	2.40778	-105.688
	2.40779	-109.656
	2.40781	-102.724
	2.40783	-106.352
	2.40785	-104.872
	2.40787	-106.456
	2.40788	-103.456
	2.4079	-106.088
	2.40792	-103.9
	2.40794	-107.06
	2.40796	-102.492
	2.40798	-101.796
	2.40799	-108.276
	2.40801	-105.676
	2.40803	-108.916
	2.40805	-103.588
	2.40807	-107.932
	2.40808	-108.876
	2.4081	-110.12
	2.40812	-103.444
	2.40814	-108.276
	2.40816	-105.236
	2.40818	-102.764
	2.40819	-107.584
	2.40821	-107.056
	2.40823	-100.888
	2.40825	-105.324
	2.40827	-107.028
	2.40828	-104.54
	2.4083	-110.5
	2.40832	-107.568
	2.40834	-108.32
	2.40836	-105.38
	2.40838	-106.36
	2.40839	-102.984
	2.40841	-110.116
	2.40843	-107.64
	2.40845	-102.26
	2.40847	-111.456
	2.40848	-104.884
	2.4085	-103.336
	2.40852	-108.544
	2.40854	-106.164
	2.40856	-101.872
	2.40858	-105.7
	2.40859	-102.092
	2.40861	-108.192
	2.40863	-104.832
	2.40865	-100.244
	2.40867	-104.964
	2.40868	-102.424
	2.4087	-104.52
	2.40872	-109.416
	2.40874	-107.892
	2.40876	-103.88
	2.40878	-105.668
	2.40879	-106.2
	2.40881	-104.416
	2.40883	-102.248
	2.40885	-105.908
	2.40887	-105.392
	2.40888	-101.74
	2.4089	-107.808
	2.40892	-107.56
	2.40894	-104.816
	2.40896	-106.912
	2.40898	-101.524
	2.40899	-104.332
	2.40901	-104.416
	2.40903	-102.504
	2.40905	-105.084
	2.40907	-103.424
	2.40908	-107.856
	2.4091	-108.736
	2.40912	-104.608
	2.40914	-107.56
	2.40916	-105.228
	2.40918	-106.54
	2.40919	-108.136
	2.40921	-105.676
	2.40923	-105.916
	2.40925	-103.032
	2.40927	-102.528
	2.40928	-103.172
	2.4093	-106.388
	2.40932	-105.22
	2.40934	-103.096
	2.40936	-87.18
	2.40938	-74.788
	2.40939	-87.352
	2.40941	-103.588
	2.40943	-112.704
	2.40945	-105.784
	2.40947	-106.456
	2.40948	-106.896
	2.4095	-108.38
	2.40952	-109.756
	2.40954	-105.028
	2.40956	-105.224
	2.40958	-103.852
	2.40959	-108.712
	2.40961	-102.376
	2.40963	-109.292
	2.40965	-105.232
	2.40967	-105.396
	2.40968	-108.02
	2.4097	-107.884
	2.40972	-102.604
	2.40974	-106.68
	2.40976	-105.892
	2.40978	-104.364
	2.40979	-105.1
	2.40981	-105.7
	2.40983	-106.008
	2.40985	-108.68
	2.40987	-102.64
	2.40988	-112.2
	2.4099	-100.632
	2.40992	-107.448
	2.40994	-107.816
	2.40996	-108.984
	2.40998	-101.656
	2.40999	-106.008
	2.41001	-106.3
	2.41003	-109.12
	2.41005	-105.704
	2.41007	-100.668
	2.41008	-101.56
	2.4101	-106.704
	2.41012	-101.828
	2.41014	-103.884
	2.41016	-105.392
	2.41018	-105.056
	2.41019	-103.356
	2.41021	-104.176
	2.41023	-104.788
	2.41025	-107.012
	2.41027	-104.42
	2.41028	-109.116
	2.4103	-101.652
	2.41032	-107.752
	2.41034	-101.636
	2.41036	-108.228
	2.41038	-104.788
	2.41039	-103.368
	2.41041	-108.844
	2.41043	-106.74
	2.41045	-103.96
	2.41047	-107.732
	2.41048	-107.02
	2.4105	-105.54
	2.41052	-106.772
	2.41054	-109.02
	2.41056	-107.86
	2.41058	-106.712
	2.41059	-107.7
	2.41061	-101.956
	2.41063	-107.592
	2.41065	-101.364
	2.41067	-103.788
	2.41068	-106.072
	2.4107	-105.832
	2.41072	-105.944
	2.41074	-102.536
	2.41076	-106.888
	2.41078	-106.352
	2.41079	-103.396
	2.41081	-108.372
	2.41083	-106.788
	2.41085	-106.492
	2.41087	-101.836
	2.41088	-102.7
	2.4109	-101.888
	2.41092	-106.888
	2.41094	-105.536
	2.41096	-105.376
	2.41098	-110.248
	2.41099	-105.092
	2.41101	-106.416
	2.41103	-101.632
	2.41105	-104.092
	2.41107	-107.196
	2.41108	-109.656
	2.4111	-107.696
	2.41112	-104.86
	2.41114	-103.092
	2.41116	-104.78
	2.41118	-106.244
	2.41119	-106.336
	2.41121	-107.588
	2.41123	-104.576
	2.41125	-102.648
	2.41127	-105.184
	2.41128	-102.888
	2.4113	-104.312
	2.41132	-110.092
	2.41134	-105.048
	2.41136	-107.5
	2.41138	-106.336
	2.41139	-106.924
	2.41141	-107.32
	2.41143	-107.6
	2.41145	-107.74
	2.41147	-104.516
	2.41148	-107.884
	2.4115	-103.312
	2.41152	-103.848
	2.41154	-104.912
	2.41156	-106.472
	2.41158	-105.368
	2.41159	-105.992
	2.41161	-102.052
	2.41163	-104.824
	2.41165	-105.452
	2.41167	-101.884
	2.41168	-106.508
	2.4117	-104.164
	2.41172	-109.76
	2.41174	-102.576
	2.41176	-105.916
	2.41178	-106.108
	2.41179	-104.792
	2.41181	-106.948
	2.41183	-103.332
	2.41185	-104.392
	2.41187	-104.872
	2.41188	-105.604
	2.4119	-100.052
	2.41192	-105.704
	2.41194	-104.436
	2.41196	-105.54
	2.41198	-103.424
	2.41199	-104.744
	2.41201	-107.736
	2.41203	-104.776
	2.41205	-105.048
	2.41207	-102.46
	2.41208	-105.768
	2.4121	-104.188
	2.41212	-105.524
	2.41214	-103.472
	2.41216	-106.904
	2.41218	-101.98
	2.41219	-103.136
	2.41221	-106.624
	2.41223	-104.176
	2.41225	-105.564
	2.41227	-108.404
	2.41228	-105.708
	2.4123	-101.42
	2.41232	-103.316
	2.41234	-105.468
	2.41236	-107.52
	2.41238	-107.96
	2.41239	-105.44
	2.41241	-105.872
	2.41243	-104.16
	2.41245	-107.004
	2.41247	-110.604
	2.41248	-101.808
	2.4125	-104.92
	2.41252	-106.176
	2.41254	-105.616
	2.41256	-104.26
	2.41258	-106.156
	2.41259	-103.624
	2.41261	-106.348
	2.41263	-103.9
	2.41265	-108.028
	2.41267	-109.06
	2.41268	-105.388
	2.4127	-109.632
	2.41272	-103.288
	2.41274	-105.408
	2.41276	-101.904
	2.41278	-102.116
	2.41279	-108.816
	2.41281	-104.144
	2.41283	-102.136
	2.41285	-103.428
	2.41287	-101.852
	2.41288	-108.368
	2.4129	-104.048
	2.41292	-105.532
	2.41294	-101.888
	2.41296	-104.268
	2.41298	-103.848
	2.41299	-102.144
	2.41301	-102.248
	2.41303	-107.04
	2.41305	-105.712
	2.41307	-108.948
	2.41308	-105.916
	2.4131	-105.664
	2.41312	-107.348
	2.41314	-104.412
	2.41316	-104.88
	2.41318	-104.056
	2.41319	-104.652
	2.41321	-107.424
	2.41323	-106.172
	2.41325	-99.572
	2.41327	-105.124
	2.41328	-104.56
	2.4133	-104.748
	2.41332	-114.012
	2.41334	-105.872
	2.41336	-108.32
	2.41338	-105.356
	2.41339	-107.376
	2.41341	-103.356
	2.41343	-104.056
	2.41345	-102.852
	2.41347	-105.556
	2.41348	-104.96
	2.4135	-106.48
	2.41352	-109.236
	2.41354	-106.492
	2.41356	-102.768
	2.41358	-108.688
	2.41359	-108.32
	2.41361	-106.18
	2.41363	-102.708
	2.41365	-104.092
	2.41367	-104.712
	2.41368	-107.42
	2.4137	-107.288
	2.41372	-108.572
	2.41374	-107.304
	2.41376	-104.876
	2.41378	-110.128
	2.41379	-104.776
	2.41381	-104.12
	2.41383	-107.74
	2.41385	-103.624
	2.41387	-110.168
	2.41388	-107.984
	2.4139	-105.728
	2.41392	-106.992
	2.41394	-104.744
	2.41396	-105.848
	2.41398	-108.464
	2.41399	-106.004
	2.41401	-110.368
	2.41403	-108.044
	2.41405	-106.772
	2.41407	-103.664
	2.41408	-102.816
	2.4141	-101.7
	2.41412	-107.416
	2.41414	-106.98
	2.41416	-103.092
	2.41418	-104.724
	2.41419	-104.644
	2.41421	-106.968
	2.41423	-105.928
	2.41425	-101.764
	2.41427	-102.572
	2.41428	-103.784
	2.4143	-105.684
	2.41432	-105.284
	2.41434	-112.252
	2.41436	-107.7
	2.41438	-107.608

## Sheet: Figure 7b
	solid					dashed
	Frequency (GHz)	Normalized output voltage				Frequency (GHz)	Normalized output voltage
	2.00062	-39.7388				2	-2.23933
	2.00094	-38.1653				2.001	-2.78412
	2.00125	-36.8398				2.002	-3.40472
	2.00156	-35.7008				2.003	-4.10954
	2.00188	-34.7082				2.004	-4.90948
	2.00219	-33.8344				2.005	-5.81887
	2.0025	-33.0596				2.006	-6.85706
	2.00281	-32.369				2.007	-8.05095
	2.00312	-31.7512				2.008	-9.43953
	2.00344	-31.1973				2.009	-11.0823
	2.00375	-30.7002				2.01	-13.0769
	2.00406	-30.254				2.011	-15.6006
	2.00438	-29.8539				2.012	-19.0318
	2.00469	-29.4957				2.013	-24.4545
	2.005	-29.1759				2.014	-39.471
	2.00531	-28.8913				2.015	-28.9778
	2.00563	-28.6394				2.016	-22.1174
	2.00594	-28.4175				2.017	-18.604
	2.00625	-28.2236				2.018	-16.3344
	2.00656	-28.0556				2.019	-14.7352
	2.00687	-27.9117				2.02	-13.5665
	2.00719	-27.79				2.021	-12.7062
	2.0075	-27.6889				2.022	-12.0848
	2.00781	-27.6069				2.023	-11.6601
	2.00813	-27.5425				2.024	-11.4057
	2.00844	-27.4941				2.025	-11.3057
	2.00875	-27.4604				2.026	-11.3516
	2.00906	-27.44				2.027	-11.5407
	2.00937	-27.4316				2.028	-11.8761
	2.00969	-27.4339				2.029	-12.3668
	2.01	-27.4456				2.03	-13.029
	2.01031	-27.4654				2.031	-13.8894
	2.01063	-27.4921				2.032	-14.9902
	2.01094	-27.5246				2.033	-16.4004
	2.01125	-27.5617				2.034	-18.2407
	2.01156	-27.6024				2.035	-20.7457
	2.01187	-27.6455				2.036	-24.4709
	2.01219	-27.6902				2.037	-31.4064
	2.0125	-27.7354				2.038	-43.9274
	2.01281	-27.7803				2.039	-28.0617
	2.01313	-27.8242				2.04	-22.8383
	2.01344	-27.8664				2.041	-19.6862
	2.01375	-27.9061				2.042	-17.4755
	2.01406	-27.9429				2.043	-15.8188
	2.01437	-27.9762				2.044	-14.5375
	2.01469	-28.0058				2.045	-13.535
	2.015	-28.0312				2.046	-12.7543
	2.01531	-28.0523				2.047	-12.1601
	2.01562	-28.069				2.048	-11.7302
	2.01594	-28.081				2.049	-11.4514
	2.01625	-28.0885				2.05	-11.3171
	2.01656	-28.0914				2.051	-11.3264
	2.01688	-28.0898				2.052	-11.484
	2.01719	-28.0838				2.053	-11.8011
	2.0175	-28.0737				2.054	-12.2972
	2.01781	-28.0595				2.055	-13.0037
	2.01812	-28.0415				2.056	-13.9716
	2.01844	-28.02				2.057	-15.2862
	2.01875	-27.995				2.058	-17.1029
	2.01906	-27.9669				2.059	-19.7464
	2.01938	-27.9359				2.06	-24.0914
	2.01969	-27.9022				2.061	-34.7509
	2.02	-27.8661				2.062	-30.7192
	2.02031	-27.8277				2.063	-22.0007
	2.02062	-27.7872				2.064	-17.5723
	2.02094	-27.7448				2.065	-14.5566
	2.02125	-27.7008				2.066	-12.2644
	2.02156	-27.6553				2.067	-10.4194
	2.02188	-27.6085				2.068	-8.8827
	2.02219	-27.5605				2.069	-7.57417
	2.0225	-27.5116				2.07	-6.4436
	2.02281	-27.4618				2.071	-5.45733
	2.02312	-27.4114				2.072	-4.59173
	2.02344	-27.3605				2.073	-3.82962
	2.02375	-27.3093				2.074	-3.15811
	2.02406	-27.258				2.075	-2.56737
	2.02438	-27.2068				2.076	-2.04972
	2.02469	-27.1558				2.077	-1.59912
	2.025	-27.1054				2.078	-1.21079
	2.02531	-27.0556				2.079	-0.880919
	2.02562	-27.0068				2.08	-0.60647
	2.02594	-26.9591				2.081	-0.385064
	2.02625	-26.9128				2.082	-0.214866
	2.02656	-26.8681				2.083	-0.0945174
	2.02687	-26.8254				2.084	-0.0230809
	2.02719	-26.7848				2.085	-1.07525e-05
	2.0275	-26.7465				2.086	-0.025132
	2.02781	-26.711				2.087	-0.098635
	2.02813	-26.6783				2.088	-0.221082
	2.02844	-26.6488				2.089	-0.393427
	2.02875	-26.6227				2.09	-0.617048
	2.02906	-26.6002				2.091	-0.893803
	2.02937	-26.5816				2.092	-1.2261
	2.02969	-26.5671				2.093	-1.61699
	2.03	-26.5569				2.094	-2.07033
	2.03031	-26.5512				2.095	-2.59096
	2.03063	-26.5502				2.096	-3.18497
	2.03094	-26.554				2.097	-3.86011
	2.03125	-26.5628				2.098	-4.62634
	2.03156	-26.5766				2.099	-5.49668
	2.03187	-26.5957				2.1	-6.48855
	2.03219	-26.6201				2.101	-7.62592
	2.0325	-26.6499				2.102	-8.94298
	2.03281	-26.685				2.103	-10.4909
	2.03313	-26.7254				2.104	-12.3515
	2.03344	-26.7712				2.105	-14.6673
	2.03375	-26.8222				2.106	-17.7242
	2.03406	-26.8784				2.107	-22.2441
	2.03437	-26.9396				2.108	-31.3626
	2.03469	-27.0057				2.109	-33.873
	2.035	-27.0764				2.11	-23.8446
	2.03531	-27.1514				2.111	-19.6092
	2.03563	-27.2304				2.112	-17.0121
	2.03594	-27.3132				2.113	-15.2215
	2.03625	-27.3992				2.114	-13.9241
	2.03656	-27.488				2.115	-12.9688
	2.03688	-27.5792				2.116	-12.2721
	2.03719	-27.6721				2.117	-11.7842
	2.0375	-27.7662				2.118	-11.4741
	2.03781	-27.8609				2.119	-11.323
	2.03812	-27.9554				2.12	-11.3199
	2.03844	-28.049				2.121	-11.4603
	2.03875	-28.141				2.122	-11.7454
	2.03906	-28.2307				2.123	-12.1819
	2.03938	-28.3171				2.124	-12.7835
	2.03969	-28.3997				2.125	-13.5728
	2.04	-28.4775				2.126	-14.5858
	2.04031	-28.5498				2.127	-15.8808
	2.04062	-28.6159				2.128	-17.5565
	2.04094	-28.6752				2.129	-19.797
	2.04125	-28.7271				2.13	-23.0046
	2.04156	-28.771				2.131	-28.3755
	2.04188	-28.8065				2.132	-46.1142
	2.04219	-28.8333				2.133	-30.9628
	2.0425	-28.8512				2.134	-24.2723
	2.04281	-28.8602				2.135	-20.6202
	2.04312	-28.8601				2.136	-18.1512
	2.04344	-28.8513				2.137	-16.3328
	2.04375	-28.8339				2.138	-14.9377
	2.04406	-28.8084				2.139	-13.8483
	2.04438	-28.7754				2.14	-12.9971
	2.04469	-28.7353				2.141	-12.3426
	2.045	-28.6889				2.142	-11.8588
	2.04531	-28.637				2.143	-11.5297
	2.04562	-28.5803				2.144	-11.3467
	2.04594	-28.5198				2.145	-11.3069
	2.04625	-28.4564				2.146	-11.4133
	2.04656	-28.3908				2.147	-11.6745
	2.04688	-28.3241				2.148	-12.107
	2.04719	-28.257				2.149	-12.7376
	2.0475	-28.1905				2.15	-13.6093
	2.04781	-28.1253				2.151	-14.7933
	2.04813	-28.0622				2.152	-16.4149
	2.04844	-28.0019				2.153	-18.7218
	2.04875	-27.945				2.154	-22.3132
	2.04906	-27.892				2.155	-29.454
	2.04937	-27.8435				2.156	-37.9491
	2.04969	-27.7999				2.157	-24.1471
	2.05	-27.7615				2.158	-18.8579
	2.05031	-27.7286				2.159	-15.4786
	2.05063	-27.7013				2.16	-12.983
	2.05094	-27.6798				2.161	-11.0062
	2.05125	-27.664				2.162	-9.37582
	2.05156	-27.6541				2.163	-7.99654
	2.05187	-27.6498				2.164	-6.80995
	2.05219	-27.6509				2.165	-5.77773
	2.0525	-27.6573				2.166	-4.87335
	2.05281	-27.6687				2.167	-4.07772
	2.05313	-27.6846				2.168	-3.37667
	2.05344	-27.7047				2.169	-2.75946
	2.05375	-27.7285				2.17	-2.21773
	2.05406	-27.7554				2.171	-1.74495
	2.05437	-27.7851				2.172	-1.33595
	2.05469	-27.8168				2.173	-0.9866
	2.055	-27.8501				2.174	-0.693624
	2.05531	-27.8843				2.175	-0.454434
	2.05563	-27.9187				2.176	-0.26702
	2.05594	-27.9528				2.177	-0.129867
	2.05625	-27.9859				2.178	-0.0418991
	2.05656	-28.0174				2.179	-0.00244059
	2.05687	-28.0468				2.18	-0.0111919
	2.05719	-28.0734				2.181	-0.0682192
	2.0575	-28.0968				2.182	-0.173957
	2.05781	-28.1165				2.183	-0.329223
	2.05812	-28.1319				2.184	-0.535247
	2.05844	-28.1427				2.185	-0.793715
	2.05875	-28.1486				2.186	-1.10684
	2.05906	-28.1493				2.187	-1.47744
	2.05938	-28.1445				2.188	-1.90908
	2.05969	-28.1341				2.189	-2.40625
	2.06	-28.118				2.19	-2.97456
	2.06031	-28.0962				2.191	-3.62115
	2.06062	-28.0686				2.192	-4.35516
	2.06094	-28.0354				2.193	-5.18844
	2.06125	-27.9967				2.194	-6.13674
	2.06156	-27.9526				2.195	-7.22147
	2.06188	-27.9034				2.196	-8.47281
	2.06219	-27.8494				2.197	-9.9351
	2.0625	-27.7908				2.198	-11.6775
	2.06281	-27.7281				2.199	-13.8166
	2.06312	-27.6615				2.2	-16.5737
	2.06344	-27.5915				2.201	-20.4569
	2.06375	-27.5184				2.202	-27.176
	2.06406	-27.4428				2.203	-46.8567
	2.06438	-27.3649				2.204	-26.0754
	2.06469	-27.2853				2.205	-20.7889
	2.065	-27.2043				2.206	-17.7793
	2.06531	-27.1224				2.207	-15.7635
	2.06562	-27.0399				2.208	-14.3207
	2.06594	-26.9574				2.209	-13.261
	2.06625	-26.875				2.21	-12.4833
	2.06656	-26.7933				2.211	-11.9287
	2.06688	-26.7126				2.212	-11.5609
	2.06719	-26.6332				2.213	-11.3573
	2.0675	-26.5553				2.214	-11.3048
	2.06781	-26.4794				2.215	-11.3966
	2.06813	-26.4055				2.216	-11.632
	2.06844	-26.3341				2.217	-12.016
	2.06875	-26.2652				2.218	-12.5595
	2.06906	-26.1991				2.219	-13.2818
	2.06937	-26.1358				2.22	-14.2137
	2.06969	-26.0756				2.221	-15.4044
	2.07	-26.0185				2.222	-16.9358
	2.07031	-25.9646				2.223	-18.955
	2.07063	-25.9139				2.224	-21.7631
	2.07094	-25.8664				2.225	-26.1441
	2.07125	-25.8221				2.226	-35.7845
	2.07156	-25.781				2.227	-35.3738
	2.07187	-25.7429				2.228	-26.0086
	2.07219	-25.7079				2.229	-21.6833
	2.0725	-25.6757				2.23	-18.8998
	2.07281	-25.6463				2.231	-16.8947
	2.07313	-25.6195				2.232	-15.3727
	2.07344	-25.5952				2.233	-14.1889
	2.07375	-25.573				2.234	-13.2624
	2.07406	-25.5529				2.235	-12.5446
	2.07437	-25.5346				2.236	-12.0051
	2.07469	-25.5179				2.237	-11.6248
	2.075	-25.5025				2.238	-11.3928
	2.07531	-25.4883				2.239	-11.3043
	2.07563	-25.4749				2.24	-11.3604
	2.07594	-25.4622				2.241	-11.5676
	2.07625	-25.45				2.242	-11.9395
	2.07656	-25.4379				2.243	-12.499
	2.07687	-25.4258				2.244	-13.2825
	2.07719	-25.4135				2.245	-14.3499
	2.0775	-25.4008				2.246	-15.8036
	2.07781	-25.3875				2.247	-17.8366
	2.07812	-25.3735				2.248	-20.879
	2.07844	-25.3587				2.249	-26.2571
	2.07875	-25.3429				2.25	-49.2867
	2.07906	-25.326				2.251	-26.9452
	2.07938	-25.3081				2.252	-20.3441
	2.07969	-25.289				2.253	-16.4985
	2.08	-25.2688				2.254	-13.76
	2.08031	-25.2475				2.255	-11.6323
	2.08062	-25.2251				2.256	-9.8976
	2.08094	-25.2017				2.257	-8.44097
	2.08125	-25.1774				2.258	-7.19402
	2.08156	-25.1523				2.259	-6.11282
	2.08188	-25.1266				2.26	-5.16747
	2.08219	-25.1004				2.261	-4.3367
	2.0825	-25.074				2.262	-3.60488
	2.08281	-25.0474				2.263	-2.96024
	2.08312	-25.021				2.264	-2.39368
	2.08344	-24.9949				2.265	-1.89813
	2.08375	-24.9694				2.266	-1.46798
	2.08406	-24.9447				2.267	-1.09878
	2.08438	-24.9211				2.268	-0.786977
	2.08469	-24.8989				2.269	-0.529773
	2.085	-24.8783				2.27	-0.324968
	2.08531	-24.8596				2.271	-0.170886
	2.08562	-24.843				2.272	-0.0663093
	2.08594	-24.8288				2.273	-0.010428
	2.08625	-24.8173				2.274	-0.00281698
	2.08656	-24.8086				2.275	-0.0434186
	2.08688	-24.8031				2.276	-0.132541
	2.08719	-24.801				2.277	-0.27087
	2.0875	-24.8024				2.278	-0.45949
	2.08781	-24.8076				2.279	-0.699927
	2.08812	-24.8167				2.28	-0.994205
	2.08844	-24.83				2.281	-1.34493
	2.08875	-24.8476				2.282	-1.75539
	2.08906	-24.8696				2.283	-2.22973
	2.08937	-24.8962				2.284	-2.77316
	2.08969	-24.9274				2.285	-3.39226
	2.09	-24.9633				2.286	-4.0954
	2.09031	-25.0041				2.287	-4.89343
	2.09063	-25.0496				2.288	-5.80059
	2.09094	-25.1				2.289	-6.83613
	2.09125	-25.1553				2.29	-8.02677
	2.09156	-25.2153				2.291	-9.41121
	2.09187	-25.2802				2.292	-11.0485
	2.09219	-25.3497				2.293	-13.0351
	2.0925	-25.4238				2.294	-15.5463
	2.09281	-25.5024				2.295	-18.9542
	2.09313	-25.5853				2.296	-24.3169
	2.09344	-25.6723				2.297	-38.7633
	2.09375	-25.7634				2.298	-29.1856
	2.09406	-25.8582				2.299	-22.2036
	2.09437	-25.9565				2.3	-18.656
	2.09469	-26.058				2.301	-16.37
	2.095	-26.1626				2.302	-14.7608
	2.09531	-26.2698				2.303	-13.5854
	2.09563	-26.3794				2.304	-12.7201
	2.09594	-26.491				2.305	-12.0946
	2.09625	-26.6042				2.306	-11.6664
	2.09656	-26.7187				2.307	-11.409
	2.09687	-26.8341				2.308	-11.3062
	2.09719	-26.95				2.309	-11.3494
	2.0975	-27.0659				2.31	-11.5358
	2.09781	-27.1814				2.311	-11.8684
	2.09813	-27.2962				2.312	-12.356
	2.09844	-27.4096				2.313	-13.0148
	2.09875	-27.5214				2.314	-13.8711
	2.09906	-27.631				2.315	-14.9668
	2.09938	-27.7379				2.316	-16.3703
	2.09969	-27.8419				2.317	-18.2008
	2.1	-27.9423				2.318	-20.6897
	2.10031	-28.0388				2.319	-24.3822
	2.10062	-28.1309				2.32	-31.2068
	2.10094	-28.2183				2.321	-44.8303
	2.10125	-28.3006				2.322	-28.1995
	2.10156	-28.3775				2.323	-22.9116
	2.10188	-28.4485				2.324	-19.7351
	2.10219	-28.5134				2.325	-17.5113
	2.1025	-28.572				2.326	-15.8462
	2.10281	-28.624				2.327	-14.5589
	2.10312	-28.6692				2.328	-13.5517
	2.10344	-28.7075				2.329	-12.7672
	2.10375	-28.7387				2.33	-12.1697
	2.10406	-28.7628				2.331	-11.7369
	2.10438	-28.7798				2.332	-11.4553
	2.10469	-28.7897				2.333	-11.3183
	2.105	-28.7926				2.334	-11.3248
	2.10531	-28.7885				2.335	-11.4796
	2.10562	-28.7777				2.336	-11.7936
	2.10594	-28.7603				2.337	-12.286
	2.10625	-28.7366				2.338	-12.9882
	2.10656	-28.7068				2.339	-13.9505
	2.10688	-28.6712				2.34	-15.2574
	2.10719	-28.6302				2.341	-17.0624
	2.1075	-28.5842				2.342	-19.6852
	2.10781	-28.5335				2.343	-23.9809
	2.10812	-28.4786				2.344	-34.3501
	2.10844	-28.4199				2.345	-30.9989
	2.10875	-28.3577				2.346	-22.1079
	2.10906	-28.2927				2.347	-17.6394
	2.10938	-28.2252				2.348	-14.6055
	2.10969	-28.1557				2.349	-12.3029
	2.11	-28.0847				2.35	-10.4511
	2.11031	-28.0125				2.351	-8.90939
	2.11063	-27.9398				2.352	-7.59708
	2.11094	-27.8669				2.353	-6.46351
	2.11125	-27.7942				2.354	-5.47475
	2.11156	-27.7223				2.355	-4.60706
	2.11187	-27.6514				2.356	-3.84312
	2.11219	-27.582				2.357	-3.17001
	2.1125	-27.5144				2.358	-2.57782
	2.11281	-27.4491				2.359	-2.05885
	2.11313	-27.3864				2.36	-1.60703
	2.11344	-27.3265				2.361	-1.21757
	2.11375	-27.2699				2.362	-0.886622
	2.11406	-27.2167				2.363	-0.611151
	2.11437	-27.1673				2.364	-0.388762
	2.11469	-27.1218				2.365	-0.217612
	2.115	-27.0805				2.366	-0.096333
	2.11531	-27.0435				2.367	-0.02398
	2.11563	-27.0111				2.368	0
	2.11594	-26.9834				2.369	-0.0242113
	2.11625	-26.9605				2.37	-0.0967975
	2.11656	-26.9424				2.371	-0.218314
	2.11687	-26.9293				2.372	-0.389705
	2.11719	-26.9211				2.373	-0.612344
	2.1175	-26.918				2.374	-0.888075
	2.11781	-26.9198				2.375	-1.2193
	2.11813	-26.9264				2.376	-1.60905
	2.11844	-26.9379				2.377	-2.06117
	2.11875	-26.954				2.378	-2.58048
	2.11906	-26.9746				2.379	-3.17304
	2.11937	-26.9995				2.38	-3.84656
	2.11969	-27.0284				2.381	-4.61096
	2.12	-27.0611				2.382	-5.47919
	2.12031	-27.0972				2.383	-6.46858
	2.12062	-27.1364				2.384	-7.60292
	2.12094	-27.1783				2.385	-8.91619
	2.12125	-27.2223				2.386	-10.4591
	2.12156	-27.2682				2.387	-12.3127
	2.12188	-27.3152				2.388	-14.618
	2.12219	-27.3628				2.389	-17.6565
	2.1225	-27.4105				2.39	-22.1353
	2.12281	-27.4577				2.391	-31.0715
	2.12312	-27.5036				2.392	-34.2512
	2.12344	-27.5476				2.393	-23.9531
	2.12375	-27.589				2.394	-19.6697
	2.12406	-27.6272				2.395	-17.0522
	2.12438	-27.6615				2.396	-15.2501
	2.12469	-27.6912				2.397	-13.9451
	2.125	-27.7158				2.398	-12.9843
	2.12531	-27.7345				2.399	-12.2832
	2.12562	-27.7469				2.4	-11.7916
	2.12594	-27.7525				2.401	-11.4785
	2.12625	-27.7508				2.402	-11.3245
	2.12656	-27.7416				2.403	-11.3186
	2.12688	-27.7246				2.404	-11.4563
	2.12719	-27.6996				2.405	-11.7386
	2.1275	-27.6666				2.406	-12.1722
	2.12781	-27.6256				2.407	-12.7705
	2.12812	-27.5768				2.408	-13.556
	2.12844	-27.5204				2.409	-14.5643
	2.12875	-27.4567				2.41	-15.8532
	2.12906	-27.3862				2.411	-17.5204
	2.12938	-27.3095				2.412	-19.7476
	2.12969	-27.227				2.413	-22.9304
	2.13	-27.1395				2.414	-28.2349
	2.13031	-27.0476				2.415	-45.0757
	2.13063	-26.9522				2.416	-31.1568
	2.13094	-26.8539				2.417	-24.3598
	2.13125	-26.7537				2.418	-20.6756
	2.13156	-26.6523				2.419	-18.1907
	2.13187	-26.5505				2.42	-16.3627
	2.13219	-26.4493				2.421	-14.9609
	2.1325	-26.3493				2.422	-13.8665
	2.13281	-26.2514				2.423	-13.0112
	2.13313	-26.1562				2.424	-12.3533
	2.13344	-26.0646				2.425	-11.8664
	2.13375	-25.9772				2.426	-11.5345
	2.13406	-25.8946				2.427	-11.3488
	2.13437	-25.8174				2.428	-11.3064
	2.13469	-25.7462				2.429	-11.4099
	2.135	-25.6815				2.43	-11.6681
	2.13531	-25.6237				2.431	-12.0971
	2.13563	-25.5732				2.432	-12.7236
	2.13594	-25.5303				2.433	-13.5902
	2.13625	-25.4955				2.434	-14.7674
	2.13656	-25.4689				2.435	-16.3791
	2.13687	-25.4508				2.436	-18.6693
	2.13719	-25.4413				2.437	-22.2257
	2.1375	-25.4406				2.438	-29.2393
	2.13781	-25.4486				2.439	-38.592
	2.13813	-25.4655				2.44	-24.2822
	2.13844	-25.4913				2.441	-18.9346
	2.13875	-25.5258				2.442	-15.5326
	2.13906	-25.569				2.443	-13.0245
	2.13937	-25.6207				2.444	-11.0399
	2.13969	-25.6808				2.445	-9.40403
	2.14	-25.749				2.446	-8.02063
	2.14031	-25.825				2.447	-6.83081
	2.14062	-25.9086				2.448	-5.79595
	2.14094	-25.9994				2.449	-4.88935
	2.14125	-26.0969				2.45	-4.09181
	2.14156	-26.2008				2.451	-3.3891
	2.14188	-26.3107				2.452	-2.77038
	2.14219	-26.4259				2.453	-2.22729
	2.1425	-26.546				2.454	-1.75327
	2.14281	-26.6703				2.455	-1.3431
	2.14312	-26.7984				2.456	-0.992661
	2.14344	-26.9295				2.457	-0.698647
	2.14375	-27.0629				2.458	-0.458462
	2.14406	-27.1981				2.459	-0.270087
	2.14438	-27.3344				2.46	-0.131997
	2.14469	-27.4709				2.461	-0.0431083
	2.145	-27.607				2.462	-0.00273849
	2.14531	-27.742				2.463	-0.0105807
	2.14562	-27.8751				2.464	-0.0666943
	2.14594	-28.0056				2.465	-0.171507
	2.14625	-28.1329				2.466	-0.325828
	2.14656	-28.2562				2.467	-0.53088
	2.14688	-28.3749				2.468	-0.788341
	2.14719	-28.4884				2.469	-1.10041
	2.1475	-28.5961				2.47	-1.4699
	2.14781	-28.6973				2.471	-1.90035
	2.14812	-28.7917				2.472	-2.39623
	2.14844	-28.8788				2.473	-2.96314
	2.14875	-28.9581				2.474	-3.60818
	2.14906	-29.0293				2.475	-4.34044
	2.14938	-29.0922				2.476	-5.17171
	2.14969	-29.1464				2.477	-6.11766
	2.15	-29.1918				2.478	-7.19957
	2.15031	-29.2283				2.479	-8.44741
	2.15062	-29.2557				2.48	-9.90519
	2.15094	-29.2741				2.481	-11.6414
	2.15125	-29.2834				2.482	-13.7715
	2.15156	-29.2838				2.483	-16.5137
	2.15187	-29.2753				2.484	-20.3669
	2.15219	-29.258				2.485	-26.9915
	2.1525	-29.2322				2.486	-48.7357
	2.15281	-29.1979				2.487	-26.22
	2.15313	-29.1554				2.488	-20.8606
	2.15344	-29.105				2.489	-17.825
	2.15375	-29.0469				2.49	-15.7954
	2.15406	-28.9813				2.491	-14.344
	2.15437	-28.9086				2.492	-13.2781
	2.15469	-28.8289				2.493	-12.4958
	2.155	-28.7427				2.494	-11.9373
	2.15531	-28.6501				2.495	-11.5662
	2.15563	-28.5515				2.496	-11.3597
	2.15594	-28.4472				2.497	-11.3044
	2.15625	-28.3374				2.498	-11.3935
	2.15656	-28.2224				2.499	-11.6262
	2.15687	-28.1025				2.5	-12.0073
	2.15719	-27.9779				2.501	-12.5476
	2.1575	-27.849				2.502	-13.2663
	2.15781	-27.7158				2.503	-14.1939
	2.15813	-27.5788				2.504	-15.3791
	2.15844	-27.4381				2.505	-16.903
	2.15875	-27.2938				2.506	-18.911
	2.15906	-27.1462				2.507	-21.6994
	2.15937	-26.9955				2.508	-26.0359
	2.15969	-26.8417				2.509	-35.4555
	2.16	-26.6851				2.51	-35.6996
	2.16031	-26.5257				2.511	-26.1165
	2.16063	-26.3636				2.512	-21.7468
	2.16094	-26.199				2.513	-18.9438
	2.16125	-26.0318				2.514	-16.9275
	2.16156	-25.8623				2.515	-15.3979
	2.16188	-25.6903				2.516	-14.2086
	2.16219	-25.516				2.517	-13.2778
	2.1625	-25.3394				2.518	-12.5565
	2.16281	-25.1606				2.519	-12.0138
	2.16312	-24.9794				2.52	-11.6306
	2.16344	-24.7961				2.521	-11.3958
	2.16375	-24.6106				2.522	-11.3047
	2.16406	-24.423				2.523	-11.3579
	2.16438	-24.2333				2.524	-11.5622
	2.16469	-24.0416				2.525	-11.9309
	2.165	-23.8481				2.526	-12.4865
	2.16531	-23.6527				2.527	-13.2654
	2.16562	-23.4556				2.528	-14.3266
	2.16594	-23.2571				2.529	-15.7716
	2.16625	-23.0571				2.53	-17.7909
	2.16656	-22.856				2.531	-20.8071
	2.16688	-22.654				2.532	-26.1119
	2.16719	-22.4512				2.533	-47.2972
	2.1675	-22.248				2.534	-27.1287
	2.16781	-22.0445				2.535	-20.4339
	2.16812	-21.8412				2.536	-16.5584
	2.16844	-21.6383				2.537	-13.8051
	2.16875	-21.4361				2.538	-11.6683
	2.16906	-21.2349				2.539	-9.92749
	2.16938	-21.0351				2.54	-8.46634
	2.16969	-20.8371				2.541	-7.2159
	2.17	-20.6412				2.542	-6.13188
	2.17031	-20.4477				2.543	-5.18419
	2.17062	-20.2569				2.544	-4.35141
	2.17094	-20.0693				2.545	-3.61785
	2.17125	-19.885				2.546	-2.97165
	2.17156	-19.7045				2.547	-2.4037
	2.17188	-19.5281				2.548	-1.90686
	2.17219	-19.3559				2.549	-1.47552
	2.1725	-19.1884				2.55	-1.1052
	2.17281	-19.0257				2.551	-0.792347
	2.17313	-18.868				2.552	-0.534134
	2.17344	-18.7156				2.553	-0.328358
	2.17375	-18.5687				2.554	-0.173332
	2.17406	-18.4274				2.555	-0.0678298
	2.17437	-18.2919				2.556	-0.0110348
	2.17469	-18.1622				2.557	-0.00251471
	2.175	-18.0386				2.558	-0.042205
	2.17531	-17.921				2.559	-0.130407
	2.17563	-17.8095				2.56	-0.267798
	2.17594	-17.7043				2.561	-0.455457
	2.17625	-17.6052				2.562	-0.694899
	2.17656	-17.5123				2.563	-0.988139
	2.17687	-17.4256				2.564	-1.33777
	2.17719	-17.3451				2.565	-1.74707
	2.1775	-17.2708				2.566	-2.22016
	2.17781	-17.2026				2.567	-2.76223
	2.17813	-17.1405				2.568	-3.37983
	2.17844	-17.0844				2.569	-4.0813
	2.17875	-17.0344				2.57	-4.87741
	2.17906	-16.9902				2.571	-5.78236
	2.17937	-16.952				2.572	-6.81525
	2.17969	-16.9196				2.573	-8.00266
	2.18	-16.8931				2.574	-9.38298
	2.18031	-16.8723				2.575	-11.0147
	2.18063	-16.8573				2.576	-12.9935
	2.18094	-16.8481				2.577	-15.4923
	2.18125	-16.8446				2.578	-18.8773
	2.18156	-16.847				2.579	-24.1813
	2.18187	-16.8551				2.58	-38.1082
	2.18219	-16.8692				2.581	-29.3989
	2.1825	-16.8891				2.582	-22.2908
	2.18281	-16.9151				2.583	-18.7084
	2.18312	-16.9472				2.584	-16.4058
	2.18344	-16.9855				2.585	-14.7867
	2.18375	-17.0302				2.586	-13.6044
	2.18406	-17.0813				2.587	-12.734
	2.18438	-17.1391				2.588	-12.1045
	2.18469	-17.2037				2.589	-11.6729
	2.185	-17.2752				2.59	-11.4124
	2.18531	-17.3539				2.591	-11.3068
	2.18562	-17.4399				2.592	-11.3472
	2.18594	-17.5334				2.593	-11.5309
	2.18625	-17.6347				2.594	-11.8607
	2.18656	-17.7437				2.595	-12.3453
	2.18688	-17.8609				2.596	-13.0007
	2.18719	-17.9862				2.597	-13.8529
	2.1875	-18.12				2.598	-14.9435
	2.18781	-18.2622				2.599	-16.3404
	2.18812	-18.413				2.6	-18.1612
	2.18844	-18.5726				2.601	-20.6342
	2.18875	-18.741				2.602	-24.2945
	2.18906	-18.9181				2.603	-31.0117
	2.18938	-19.1041				2.604	-45.8381
	2.18969	-19.2988				2.605	-28.3395
	2.19	-19.5022				2.606	-22.9857
	2.19031	-19.7141				2.607	-19.7844
	2.19062	-19.9344				2.608	-17.5473
	2.19094	-20.1626				2.609	-15.8738
	2.19125	-20.3986				2.61	-14.5803
	2.19156	-20.6418				2.611	-13.5685
	2.19188	-20.8918				2.612	-12.7802
	2.19219	-21.1479				2.613	-12.1794
	2.1925	-21.4095				2.614	-11.7436
	2.19281	-21.6759				2.615	-11.4593
	2.19313	-21.9459				2.616	-11.3196
	2.19344	-22.2188				2.617	-11.3234
	2.19375	-22.4933				2.618	-11.4752
	2.19406	-22.7683				2.619	-11.7861
	2.19437	-23.0423				2.62	-12.2749
	2.19469	-23.3139				2.621	-12.9727
	2.195	-23.5816				2.622	-13.9295
	2.19531	-23.8439				2.623	-15.2287
	2.19563	-24.0989				2.624	-17.0222
	2.19594	-24.345				2.625	-19.6245
	2.19625	-24.5804				2.626	-23.872
	2.19656	-24.8036				2.627	-33.9675
	2.19687	-25.0128				2.628	-31.2877
	2.19719	-25.2065				2.629	-22.2163
	2.1975	-25.3835				2.63	-17.7069
	2.19781	-25.5423				2.631	-14.6548
	2.19813	-25.6822				2.632	-12.3416
	2.19844	-25.8022				2.633	-10.4828
	2.19875	-25.9021				2.634	-8.93616
	2.19906	-25.9816				2.635	-7.62006
	2.19937	-26.0408				2.636	-6.48346
	2.19969	-26.0802				2.637	-5.49223
	2.2	-26.1005				2.638	-4.62242
	2.20031	-26.1026				2.639	-3.85666
	2.20063	-26.0876				2.64	-3.18193
	2.20094	-26.0569				2.641	-2.58829
	2.20125	-26.012				2.642	-2.068
	2.20156	-25.9545				2.643	-1.61497
	2.20187	-25.8861				2.644	-1.22437
	2.20219	-25.8083				2.645	-0.892344
	2.2025	-25.723				2.646	-0.61585
	2.20281	-25.6317				2.647	-0.392479
	2.20312	-25.5359				2.648	-0.220376
	2.20344	-25.4373				2.649	-0.0981661
	2.20375	-25.3371				2.65	-0.0248962
	2.20406	-25.2367				2.651	-6.39274e-06
	2.20438	-25.1371				2.652	-0.0233079
	2.20469	-25.0395				2.653	-0.0949774
	2.205	-24.9447				2.654	-0.215563
	2.20531	-24.8535				2.655	-0.386002
	2.20562	-24.7667				2.656	-0.607658
	2.20594	-24.6847				2.657	-0.882368
	2.20625	-24.6081				2.658	-1.21251
	2.20656	-24.5371				2.659	-1.60113
	2.20688	-24.472				2.66	-2.05203
	2.20719	-24.4131				2.661	-2.57002
	2.2075	-24.3604				2.662	-3.16114
	2.20781	-24.3138				2.663	-3.83305
	2.20812	-24.2735				2.664	-4.59562
	2.20844	-24.2391				2.665	-5.46175
	2.20875	-24.2107				2.666	-6.44865
	2.20906	-24.188				2.667	-7.57999
	2.20938	-24.1707				2.668	-8.88948
	2.20969	-24.1586				2.669	-10.4275
	2.21	-24.1515				2.67	-12.2742
	2.21031	-24.1488				2.671	-14.569
	2.21062	-24.1505				2.672	-17.5893
	2.21094	-24.1561				2.673	-22.0279
	2.21125	-24.1654				2.674	-30.7895
	2.21156	-24.1779				2.675	-34.6472
	2.21188	-24.1935				2.676	-24.0631
	2.21219	-24.2119				2.677	-19.7307
	2.2125	-24.2328				2.678	-17.0926
	2.21281	-24.2559				2.679	-15.2788
	2.21312	-24.2812				2.68	-13.9662
	2.21344	-24.3083				2.681	-12.9998
	2.21375	-24.3373				2.682	-12.2944
	2.21406	-24.368				2.683	-11.7992
	2.21437	-24.4003				2.684	-11.4829
	2.21469	-24.4342				2.685	-11.326
	2.215	-24.4698				2.686	-11.3174
	2.21531	-24.5069				2.687	-11.4524
	2.21563	-24.5458				2.688	-11.7319
	2.21594	-24.5864				2.689	-12.1625
	2.21625	-24.6289				2.69	-12.7576
	2.21656	-24.6733				2.691	-13.5392
	2.21687	-24.7197				2.692	-14.5429
	2.21719	-24.7682				2.693	-15.8258
	2.2175	-24.8188				2.694	-17.4845
	2.21781	-24.8716				2.695	-19.6986
	2.21813	-24.9266				2.696	-22.8569
	2.21844	-24.9839				2.697	-28.0965
	2.21875	-25.0433				2.698	-44.1483
	2.21906	-25.1047				2.699	-31.3552
	2.21937	-25.168				2.7	-24.4483
	2.21969	-25.233				2.701	-20.7314
	2.22	-25.2994				2.702	-18.2305
	2.22031	-25.3669				2.703	-16.3928
	2.22063	-25.435				2.704	-14.9842
	2.22094	-25.5032				2.705	-13.8847
	2.22125	-25.571				2.706	-13.0254
	2.22156	-25.6377				2.707	-12.364
	2.22187	-25.7027				2.708	-11.8741
	2.22219	-25.765				2.709	-11.5394
	2.2225	-25.824				2.71	-11.351
	2.22281	-25.8786				2.711	-11.3058
	2.22313	-25.9278				2.712	-11.4065
	2.22344	-25.9709				2.713	-11.6617
	2.22375	-26.0066				2.714	-12.0873
	2.22406	-26.0341				2.715	-12.7097
	2.22438	-26.0523				2.716	-13.5713
	2.22469	-26.0603				2.717	-14.7417
	2.225	-26.0572				2.718	-16.3435
	2.22531	-26.0423				2.719	-18.6172
	2.22562	-26.0148				2.72	-22.1392
	2.22594	-25.9742				2.721	-29.0301
	2.22625	-25.9201				2.722	-39.2856
	2.22656	-25.8522				2.723	-24.4193
	2.22688	-25.7705				2.724	-19.012
	2.22719	-25.675				2.725	-15.5868
	2.2275	-25.5661				2.726	-13.0663
	2.22781	-25.4441				2.727	-11.0737
	2.22812	-25.3098				2.728	-9.43232
	2.22844	-25.1638				2.729	-8.04479
	2.22875	-25.0072				2.73	-6.85173
	2.22906	-24.8409				2.731	-5.81422
	2.22938	-24.6661				2.732	-4.9054
	2.22969	-24.484				2.733	-4.10595
	2.23	-24.2959				2.734	-3.40155
	2.23031	-24.1031				2.735	-2.78133
	2.23062	-23.907				2.736	-2.23688
	2.23094	-23.7089				2.737	-1.76161
	2.23125	-23.5101				2.738	-1.35028
	2.23156	-23.3119				2.739	-0.998741
	2.23188	-23.1156				2.74	-0.703689
	2.23219	-22.9225				2.741	-0.462509
	2.2325	-22.7336				2.742	-0.273172
	2.23281	-22.5501				2.743	-0.134144
	2.23312	-22.373				2.744	-0.0443348
	2.23344	-22.2034				2.745	-0.00305354
	2.23375	-22.042				2.746	-0.00998668
	2.23406	-21.8898				2.747	-0.0651867
	2.23438	-21.7476				2.748	-0.169074
	2.23469	-21.6161				2.749	-0.322451
	2.235	-21.496				2.75	-0.526532
	2.23531	-21.3878				2.751	-0.782985
	2.23563	-21.2922				2.752	-1.094
	2.23594	-21.2096				2.753	-1.46237
	2.23625	-21.1405				2.754	-1.89164
	2.23656	-21.0853				2.755	-2.38623
	2.23687	-21.0444				2.756	-2.95174
	2.23719	-21.0181				2.757	-3.59523
	2.2375	-21.0066				2.758	-4.32574
	2.23781	-21.0102				2.759	-5.15502
	2.23813	-21.0291				2.76	-6.09863
	2.23844	-21.0633				2.761	-7.17774
	2.23875	-21.1129				2.762	-8.42209
	2.23906	-21.178				2.763	-9.87537
	2.23937	-21.2585				2.764	-11.6055
	2.23969	-21.3542				2.765	-13.7265
	2.24	-21.4651				2.766	-16.454
	2.24031	-21.5907				2.767	-20.2777
	2.24063	-21.7308				2.768	-26.8107
	2.24094	-21.8849				2.769	-51.1403
	2.24125	-22.0524				2.77	-26.3672
	2.24156	-22.2325				2.771	-20.9331
	2.24187	-22.4245				2.772	-17.8709
	2.24219	-22.6273				2.773	-15.8275
	2.2425	-22.8397				2.774	-14.3674
	2.24281	-23.0603				2.775	-13.2954
	2.24313	-23.2873				2.776	-12.5083
	2.24344	-23.519				2.777	-11.946
	2.24375	-23.7532				2.778	-11.5716
	2.24406	-23.9875				2.779	-11.3622
	2.24437	-24.2192				2.78	-11.3041
	2.24469	-24.4452				2.781	-11.3905
	2.245	-24.6625				2.782	-11.6205
	2.24531	-24.8675				2.783	-11.9987
	2.24562	-25.0566				2.784	-12.5359
	2.24594	-25.226				2.785	-13.251
	2.24625	-25.3721				2.786	-14.1742
	2.24656	-25.4911				2.787	-15.3539
	2.24688	-25.5796				2.788	-16.8704
	2.24719	-25.6345				2.789	-18.8672
	2.2475	-25.6531				2.79	-21.6363
	2.24781	-25.6335				2.791	-25.929
	2.24812	-25.5741				2.792	-35.1385
	2.24844	-25.4746				2.793	-36.0382
	2.24875	-25.335				2.794	-26.2258
	2.24906	-25.1563				2.795	-21.8108
	2.24938	-24.9402				2.796	-18.988
	2.24969	-24.689				2.797	-16.9604
	2.25	-24.4054				2.798	-15.4233
	2.25031	-24.0927				2.799	-14.2285
	2.25062	-23.7541				2.8	-13.2933
	2.25094	-23.3933				2.801	-12.5683
	2.25125	-23.0136				2.802	-12.0225
	2.25156	-22.6185				2.803	-11.6364
	2.25188	-22.2113				2.804	-11.3989
	2.25219	-21.7949				2.805	-11.3051
	2.2525	-21.3721				2.806	-11.3556
	2.25281	-20.9455				2.807	-11.5569
	2.25312	-20.5173				2.808	-11.9223
	2.25344	-20.0894				2.809	-12.4741
	2.25375	-19.6635				2.81	-13.2483
	2.25406	-19.2412				2.811	-14.3035
	2.25438	-18.8236				2.812	-15.7399
	2.25469	-18.4119				2.813	-17.7455
	2.255	-18.0068				2.814	-20.7359
	2.25531	-17.6091				2.815	-25.9692
	2.25563	-17.2194				2.816	-45.6814
	2.25594	-16.838				2.817	-27.316
	2.25625	-16.4654				2.818	-20.5246
	2.25656	-16.1017				2.819	-16.6187
	2.25687	-15.7472				2.82	-13.8504
	2.25719	-15.4019				2.821	-11.7045
	2.2575	-15.0659				2.822	-9.95747
	2.25781	-14.739				2.823	-8.49179
	2.25813	-14.4214				2.824	-7.23784
	2.25844	-14.1129				2.825	-6.151
	2.25875	-13.8134				2.826	-5.20095
	2.25906	-13.5227				2.827	-4.36616
	2.25937	-13.2408				2.828	-3.63085
	2.25969	-12.9673				2.829	-2.9831
	2.26	-12.7022				2.83	-2.41373
	2.26031	-12.4452				2.831	-1.91561
	2.26063	-12.1962				2.832	-1.48308
	2.26094	-11.955				2.833	-1.11165
	2.26125	-11.7213				2.834	-0.797736
	2.26156	-11.495				2.835	-0.538515
	2.26187	-11.2758				2.836	-0.331766
	2.26219	-11.0636				2.837	-0.175796
	2.2625	-10.8582				2.838	-0.0693676
	2.26281	-10.6594				2.839	-0.0116588
	2.26313	-10.4671				2.84	-0.0022296
	2.26344	-10.281				2.841	-0.0410086
	2.26375	-10.1011				2.842	-0.12829
	2.26406	-9.92707				2.843	-0.264745
	2.26437	-9.75892				2.844	-0.451442
	2.26469	-9.59646				2.845	-0.689891
	2.265	-9.43959				2.846	-0.982094
	2.26531	-9.28818				2.847	-1.33063
	2.26562	-9.14215				2.848	-1.73877
	2.26594	-9.0014				2.849	-2.21061
	2.26625	-8.86585				2.85	-2.75133
	2.26656	-8.73542				2.851	-3.36743
	2.26688	-8.61007				2.852	-4.06723
	2.26719	-8.48973				2.853	-4.86144
	2.2675	-8.37436				2.854	-5.76417
	2.26781	-8.26393				2.855	-6.79443
	2.26812	-8.15842				2.856	-7.97861
	2.26844	-8.0578				2.857	-9.35484
	2.26875	-7.96206				2.858	-10.9811
	2.26906	-7.8712				2.859	-12.9521
	2.26938	-7.78522				2.86	-15.4386
	2.26969	-7.70413				2.861	-18.801
	2.27	-7.62795				2.862	-24.0477
	2.27031	-7.55669				2.863	-37.4983
	2.27062	-7.49039				2.864	-29.6179
	2.27094	-7.42907				2.865	-22.3791
	2.27125	-7.37276				2.866	-18.7613
	2.27156	-7.32151				2.867	-16.4418
	2.27188	-7.27535				2.868	-14.8127
	2.27219	-7.23433				2.869	-13.6235
	2.2725	-7.1985				2.87	-12.748
	2.27281	-7.1679				2.871	-12.1144
	2.27312	-7.1426				2.872	-11.6794
	2.27344	-7.12264				2.873	-11.4159
	2.27375	-7.10807				2.874	-11.3074
	2.27406	-7.09896				2.875	-11.3451
	2.27438	-7.09536				2.876	-11.5261
	2.27469	-7.09734				2.877	-11.8531
	2.275	-7.10495				2.878	-12.3346
	2.27531	-7.11825				2.879	-12.9866
	2.27562	-7.13731				2.88	-13.8348
	2.27594	-7.16219				2.881	-14.9204
	2.27625	-7.19296				2.882	-16.3106
	2.27656	-7.22967				2.883	-18.1218
	2.27687	-7.2724				2.884	-20.5791
	2.27719	-7.32121				2.885	-24.2077
	2.2775	-7.37616				2.886	-30.8209
	2.27781	-7.43733				2.887	-46.9785
	2.27813	-7.50479				2.888	-28.4819
	2.27844	-7.57859				2.889	-23.0604
	2.27875	-7.65883				2.89	-19.834
	2.27906	-7.74557				2.891	-17.5835
	2.27937	-7.83889				2.892	-15.9014
	2.27969	-7.93886				2.893	-14.6019
	2.28	-8.04557				2.894	-13.5854
	2.28031	-8.1591				2.895	-12.7932
	2.28063	-8.27954				2.896	-12.1892
	2.28094	-8.40697				2.897	-11.7504
	2.28125	-8.5415				2.898	-11.4633
	2.28156	-8.68322				2.899	-11.3209
	2.28187	-8.83222				2.9	-11.322
	2.28219	-8.98863				2.901	-11.4709
	2.2825	-9.15254				2.902	-11.7786
	2.28281	-9.32407				2.903	-12.2639
	2.28313	-9.50334				2.904	-12.9574
	2.28344	-9.69047				2.905	-13.9086
	2.28375	-9.88558				2.906	-15.2003
	2.28406	-10.0888				2.907	-16.9823
	2.28437	-10.3003				2.908	-19.5644
	2.28469	-10.5201				2.909	-23.7646
	2.285	-10.7484				2.91	-33.6016
	2.28531	-10.9853				2.911	-31.586
	2.28563	-11.231				2.912	-22.326
	2.28594	-11.4854				2.913	-17.7749
	2.28625	-11.7488				2.914	-14.7042
	2.28656	-12.0212				2.915	-12.3804
	2.28688	-12.3027				2.916	-10.5147
	2.28719	-12.5932				2.917	-8.96301
	2.2875	-12.8928				2.918	-7.6431
	2.28781	-13.2015				2.919	-6.50348
	2.28812	-13.5191				2.92	-5.50974
	2.28844	-13.8455				2.921	-4.63782
	2.28875	-14.1804				2.922	-3.87023
	2.28906	-14.5235				2.923	-3.19389
	2.28938	-14.8746				2.924	-2.59879
	2.28969	-15.2329				2.925	-2.07718
	2.29	-15.5979				2.926	-1.62292
	2.29031	-15.9688				2.927	-1.23118
	2.29062	-16.3446				2.928	-0.898086
	2.29094	-16.7243				2.929	-0.620569
	2.29125	-17.1064				2.93	-0.396214
	2.29156	-17.4894				2.931	-0.223158
	2.29188	-17.8715				2.932	-0.100017
	2.29219	-18.2508				2.933	-0.0258297
	2.2925	-18.6248				2.934	-2.99308e-05
	2.29281	-18.9911				2.935	-0.0224217
	2.29312	-19.347				2.936	-0.0931747
	2.29344	-19.6895				2.937	-0.21283
	2.29375	-20.0155				2.938	-0.382317
	2.29406	-20.3217				2.939	-0.602992
	2.29438	-20.6051				2.94	-0.87668
	2.29469	-20.8624				2.941	-1.20576
	2.295	-21.0908				2.942	-1.59324
	2.29531	-21.2875				2.943	-2.04292
	2.29562	-21.4505				2.944	-2.55959
	2.29594	-21.5779				2.945	-3.14926
	2.29625	-21.6687				2.946	-3.81957
	2.29656	-21.7225				2.947	-4.58032
	2.29688	-21.7396				2.948	-5.44436
	2.29719	-21.721				2.949	-6.42878
	2.2975	-21.6683				2.95	-7.55712
	2.29781	-21.5837				2.951	-8.86285
	2.29813	-21.4698				2.952	-10.3959
	2.29844	-21.3298				2.953	-12.2357
	2.29875	-21.1668				2.954	-14.5202
	2.29906	-20.9844				2.955	-17.5226
	2.29937	-20.7858				2.956	-21.9216
	2.29969	-20.5745				2.957	-30.5161
	2.3	-20.3538				2.958	-35.0626
	2.30031	-20.1267				2.959	-24.1748
	2.30063	-19.8962				2.96	-19.7923
	2.30094	-19.6647				2.961	-17.1333
	2.30125	-19.4347				2.962	-15.3078
	2.30156	-19.2083				2.963	-13.9874
	2.30187	-18.9874				2.964	-13.0154
	2.30219	-18.7737				2.965	-12.3056
	2.3025	-18.5686				2.966	-11.8068
	2.30281	-18.3734				2.967	-11.4873
	2.30313	-18.1891				2.968	-11.3275
	2.30344	-18.0168				2.969	-11.3162
	2.30375	-17.857				2.97	-11.4485
	2.30406	-17.7106				2.971	-11.7253
	2.30437	-17.5781				2.972	-12.1529
	2.30469	-17.4598				2.973	-12.7447
	2.305	-17.3562				2.974	-13.5225
	2.30531	-17.2675				2.975	-14.5216
	2.30563	-17.194				2.976	-15.7985
	2.30594	-17.1356				2.977	-17.4489
	2.30625	-17.0926				2.978	-19.6498
	2.30656	-17.0649				2.979	-22.784
	2.30687	-17.0525				2.98	-27.9604
	2.30719	-17.0553				2.981	-43.3104
	2.3075	-17.0731				2.982	-31.5584
	2.30781	-17.1057				2.983	-24.5377
	2.30812	-17.1528				2.984	-20.7876
	2.30844	-17.2141				2.985	-18.2705
	2.30875	-17.2892				2.986	-16.423
	2.30906	-17.3775				2.987	-15.0076
	2.30938	-17.4785				2.988	-13.9031
	2.30969	-17.5914				2.989	-13.0397
	2.31	-17.7155				2.99	-12.3749
	2.31031	-17.8499				2.991	-11.8819
	2.31062	-17.9934				2.992	-11.5444
	2.31094	-18.145				2.993	-11.3532
	2.31125	-18.3034				2.994	-11.3053
	2.31156	-18.4669				2.995	-11.4032
	2.31188	-18.634				2.996	-11.6554
	2.31219	-18.8028				2.997	-12.0776
	2.3125	-18.9714				2.998	-12.6959
	2.31281	-19.1375				2.999	-13.5524
	2.31312	-19.299				3	-14.7161
	2.31344	-19.4534
	2.31375	-19.5981
	2.31406	-19.7307
	2.31438	-19.8486
	2.31469	-19.9492
	2.315	-20.0301
	2.31531	-20.0893
	2.31562	-20.1247
	2.31594	-20.1348
	2.31625	-20.1184
	2.31656	-20.0746
	2.31688	-20.0033
	2.31719	-19.9046
	2.3175	-19.7792
	2.31781	-19.628
	2.31813	-19.4526
	2.31844	-19.2547
	2.31875	-19.0364
	2.31906	-18.8
	2.31937	-18.5476
	2.31969	-18.2818
	2.32	-18.0048
	2.32031	-17.7191
	2.32063	-17.4267
	2.32094	-17.1299
	2.32125	-16.8306
	2.32156	-16.5305
	2.32187	-16.2312
	2.32219	-15.9344
	2.3225	-15.6411
	2.32281	-15.3526
	2.32313	-15.07
	2.32344	-14.794
	2.32375	-14.5254
	2.32406	-14.2649
	2.32437	-14.0131
	2.32469	-13.7704
	2.325	-13.5372
	2.32531	-13.3139
	2.32563	-13.1007
	2.32594	-12.898
	2.32625	-12.7057
	2.32656	-12.5243
	2.32687	-12.3537
	2.32719	-12.1941
	2.3275	-12.0456
	2.32781	-11.9083
	2.32812	-11.7822
	2.32844	-11.6674
	2.32875	-11.564
	2.32906	-11.472
	2.32938	-11.3915
	2.32969	-11.3224
	2.33	-11.2647
	2.33031	-11.2186
	2.33062	-11.1839
	2.33094	-11.1608
	2.33125	-11.149
	2.33156	-11.1487
	2.33188	-11.1597
	2.33219	-11.1819
	2.3325	-11.2153
	2.33281	-11.2597
	2.33312	-11.315
	2.33344	-11.3809
	2.33375	-11.4571
	2.33406	-11.5435
	2.33438	-11.6395
	2.33469	-11.7449
	2.335	-11.8592
	2.33531	-11.9818
	2.33562	-12.1121
	2.33594	-12.2494
	2.33625	-12.3929
	2.33656	-12.5418
	2.33688	-12.695
	2.33719	-12.8514
	2.3375	-13.0099
	2.33781	-13.1691
	2.33812	-13.3277
	2.33844	-13.4839
	2.33875	-13.6364
	2.33906	-13.7832
	2.33937	-13.9226
	2.33969	-14.0527
	2.34	-14.1716
	2.34031	-14.2773
	2.34063	-14.3681
	2.34094	-14.4421
	2.34125	-14.4975
	2.34156	-14.5329
	2.34187	-14.5469
	2.34219	-14.5382
	2.3425	-14.5062
	2.34281	-14.4501
	2.34313	-14.3697
	2.34344	-14.265
	2.34375	-14.1365
	2.34406	-13.9847
	2.34437	-13.8106
	2.34469	-13.6153
	2.345	-13.4002
	2.34531	-13.1668
	2.34563	-12.9167
	2.34594	-12.6518
	2.34625	-12.3736
	2.34656	-12.0842
	2.34687	-11.785
	2.34719	-11.478
	2.3475	-11.1646
	2.34781	-10.8464
	2.34813	-10.5249
	2.34844	-10.2014
	2.34875	-9.87718
	2.34906	-9.55329
	2.34938	-9.23078
	2.34969	-8.91056
	2.35	-8.59345
	2.35031	-8.28017
	2.35062	-7.97136
	2.35094	-7.66756
	2.35125	-7.36925
	2.35156	-7.07683
	2.35188	-6.79066
	2.35219	-6.51102
	2.3525	-6.23813
	2.35281	-5.97219
	2.35312	-5.71334
	2.35344	-5.46167
	2.35375	-5.21726
	2.35406	-4.98015
	2.35438	-4.75035
	2.35469	-4.52784
	2.355	-4.31259
	2.35531	-4.10454
	2.35562	-3.90363
	2.35594	-3.70977
	2.35625	-3.52287
	2.35656	-3.34281
	2.35688	-3.16948
	2.35719	-3.00277
	2.3575	-2.84255
	2.35781	-2.68868
	2.35812	-2.54104
	2.35844	-2.39948
	2.35875	-2.26388
	2.35906	-2.13411
	2.35938	-2.01002
	2.35969	-1.89149
	2.36	-1.77839
	2.36031	-1.67059
	2.36063	-1.56798
	2.36094	-1.47044
	2.36125	-1.37785
	2.36156	-1.29011
	2.36187	-1.20712
	2.36219	-1.12877
	2.3625	-1.05497
	2.36281	-0.985636
	2.36313	-0.920687
	2.36344	-0.860042
	2.36375	-0.80363
	2.36406	-0.751385
	2.36437	-0.703243
	2.36469	-0.659148
	2.365	-0.61905
	2.36531	-0.5829
	2.36563	-0.550659
	2.36594	-0.52229
	2.36625	-0.497763
	2.36656	-0.477052
	2.36687	-0.460138
	2.36719	-0.447007
	2.3675	-0.437652
	2.36781	-0.43207
	2.36813	-0.430265
	2.36844	-0.432249
	2.36875	-0.438039
	2.36906	-0.447659
	2.36937	-0.461141
	2.36969	-0.478523
	2.37	-0.499853
	2.37031	-0.525183
	2.37062	-0.554576
	2.37094	-0.588101
	2.37125	-0.625836
	2.37156	-0.667865
	2.37188	-0.714283
	2.37219	-0.765191
	2.3725	-0.820697
	2.37281	-0.880919
	2.37312	-0.945979
	2.37344	-1.01601
	2.37375	-1.09115
	2.37406	-1.17154
	2.37438	-1.25734
	2.37469	-1.3487
	2.375	-1.44578
	2.37531	-1.54876
	2.37562	-1.6578
	2.37594	-1.77307
	2.37625	-1.89477
	2.37656	-2.02307
	2.37688	-2.15815
	2.37719	-2.30021
	2.3775	-2.44943
	2.37781	-2.606
	2.37812	-2.77011
	2.37844	-2.94195
	2.37875	-3.12169
	2.37906	-3.30954
	2.37938	-3.50565
	2.37969	-3.71022
	2.38	-3.92339
	2.38031	-4.14534
	2.38063	-4.37621
	2.38094	-4.61613
	2.38125	-4.86524
	2.38156	-5.12363
	2.38187	-5.39138
	2.38219	-5.66857
	2.3825	-5.95521
	2.38281	-6.25132
	2.38313	-6.55684
	2.38344	-6.8717
	2.38375	-7.19575
	2.38406	-7.52882
	2.38437	-7.87062
	2.38469	-8.22081
	2.385	-8.57897
	2.38531	-8.94456
	2.38563	-9.31692
	2.38594	-9.69528
	2.38625	-10.0787
	2.38656	-10.4661
	2.38687	-10.8563
	2.38719	-11.2478
	2.3875	-11.6389
	2.38781	-12.0279
	2.38813	-12.4126
	2.38844	-12.7909
	2.38875	-13.1603
	2.38906	-13.5181
	2.38937	-13.8617
	2.38969	-14.1882
	2.39	-14.4946
	2.39031	-14.7783
	2.39062	-15.0366
	2.39094	-15.2668
	2.39125	-15.467
	2.39156	-15.6354
	2.39188	-15.7706
	2.39219	-15.8721
	2.3925	-15.9396
	2.39281	-15.9737
	2.39312	-15.9753
	2.39344	-15.946
	2.39375	-15.8878
	2.39406	-15.8031
	2.39438	-15.6947
	2.39469	-15.5653
	2.395	-15.4181
	2.39531	-15.2559
	2.39562	-15.0817
	2.39594	-14.8985
	2.39625	-14.7089
	2.39656	-14.5154
	2.39688	-14.3204
	2.39719	-14.126
	2.3975	-13.9341
	2.39781	-13.7466
	2.39812	-13.5648
	2.39844	-13.3901
	2.39875	-13.2238
	2.39906	-13.0668
	2.39938	-12.92
	2.39969	-12.7843
	2.4	-12.6603
	2.40031	-12.5486
	2.40062	-12.4496
	2.40094	-12.3638
	2.40125	-12.2915
	2.40156	-12.2331
	2.40187	-12.1887
	2.40219	-12.1587
	2.4025	-12.1432
	2.40281	-12.1423
	2.40313	-12.1563
	2.40344	-12.1852
	2.40375	-12.2291
	2.40406	-12.2881
	2.40437	-12.3623
	2.40469	-12.4516
	2.405	-12.5562
	2.40531	-12.6759
	2.40563	-12.8108
	2.40594	-12.9607
	2.40625	-13.1257
	2.40656	-13.3054
	2.40687	-13.4996
	2.40719	-13.7081
	2.4075	-13.9305
	2.40781	-14.1664
	2.40813	-14.415
	2.40844	-14.6757
	2.40875	-14.9476
	2.40906	-15.2297
	2.40937	-15.5206
	2.40969	-15.8189
	2.41	-16.1228
	2.41031	-16.4303
	2.41063	-16.7391
	2.41094	-17.0464
	2.41125	-17.3494
	2.41156	-17.6448
	2.41188	-17.9289
	2.41219	-18.198
	2.4125	-18.4481
	2.41281	-18.6751
	2.41312	-18.8749
	2.41344	-19.0438
	2.41375	-19.1782
	2.41406	-19.275
	2.41438	-19.3319
	2.41469	-19.3473
	2.415	-19.3205
	2.41531	-19.2515
	2.41562	-19.1416
	2.41594	-18.9926
	2.41625	-18.8072
	2.41656	-18.5885
	2.41688	-18.3403
	2.41719	-18.0665
	2.4175	-17.7712
	2.41781	-17.4583
	2.41812	-17.1318
	2.41844	-16.7954
	2.41875	-16.4526
	2.41906	-16.1064
	2.41938	-15.7596
	2.41969	-15.4148
	2.42	-15.0742
	2.42031	-14.7396
	2.42062	-14.4126
	2.42094	-14.0947
	2.42125	-13.7869
	2.42156	-13.4903
	2.42188	-13.2056
	2.42219	-12.9335
	2.4225	-12.6744
	2.42281	-12.4288
	2.42313	-12.1971
	2.42344	-11.9794
	2.42375	-11.776
	2.42406	-11.587
	2.42437	-11.4125
	2.42469	-11.2525
	2.425	-11.1072
	2.42531	-10.9765
	2.42563	-10.8605
	2.42594	-10.7592
	2.42625	-10.6726
	2.42656	-10.6008
	2.42687	-10.5437
	2.42719	-10.5013
	2.4275	-10.4738
	2.42781	-10.4611
	2.42813	-10.4633
	2.42844	-10.4803
	2.42875	-10.5123
	2.42906	-10.5593
	2.42937	-10.6213
	2.42969	-10.6983
	2.43	-10.7903
	2.43031	-10.8973
	2.43063	-11.0193
	2.43094	-11.1561
	2.43125	-11.3078
	2.43156	-11.4739
	2.43187	-11.6544
	2.43219	-11.8488
	2.4325	-12.0568
	2.43281	-12.2776
	2.43312	-12.5107
	2.43344	-12.755
	2.43375	-13.0096
	2.43406	-13.2731
	2.43438	-13.544
	2.43469	-13.8202
	2.435	-14.0998
	2.43531	-14.3802
	2.43562	-14.6584
	2.43594	-14.9313
	2.43625	-15.1952
	2.43656	-15.4461
	2.43688	-15.6799
	2.43719	-15.892
	2.4375	-16.0779
	2.43781	-16.2331
	2.43812	-16.3533
	2.43844	-16.4346
	2.43875	-16.4736
	2.43906	-16.4678
	2.43938	-16.4156
	2.43969	-16.3164
	2.44	-16.1707
	2.44031	-15.9798
	2.44062	-15.7462
	2.44094	-15.473
	2.44125	-15.1641
	2.44156	-14.8235
	2.44188	-14.4558
	2.44219	-14.0654
	2.4425	-13.6566
	2.44281	-13.2337
	2.44313	-12.8006
	2.44344	-12.3607
	2.44375	-11.9174
	2.44406	-11.4734
	2.44437	-11.0311
	2.44469	-10.5928
	2.445	-10.1601
	2.44531	-9.7345
	2.44563	-9.31733
	2.44594	-8.90955
	2.44625	-8.51194
	2.44656	-8.12511
	2.44687	-7.74952
	2.44719	-7.3855
	2.4475	-7.03325
	2.44781	-6.6929
	2.44813	-6.36446
	2.44844	-6.04791
	2.44875	-5.74315
	2.44906	-5.45002
	2.44937	-5.16835
	2.44969	-4.89791
	2.45	-4.63845
	2.45031	-4.38971
	2.45063	-4.15139
	2.45094	-3.92319
	2.45125	-3.7048
	2.45156	-3.4959
	2.45187	-3.29616
	2.45219	-3.10525
	2.4525	-2.92285
	2.45281	-2.74862
	2.45312	-2.58223
	2.45344	-2.42337
	2.45375	-2.27173
	2.45406	-2.12699
	2.45438	-1.98886
	2.45469	-1.85705
	2.455	-1.73127
	2.45531	-1.61127
	2.45562	-1.4968
	2.45594	-1.3876
	2.45625	-1.28347
	2.45656	-1.18418
	2.45688	-1.08955
	2.45719	-0.999405
	2.4575	-0.91358
	2.45781	-0.831934
	2.45812	-0.754342
	2.45844	-0.680697
	2.45875	-0.610909
	2.45906	-0.544903
	2.45938	-0.482624
	2.45969	-0.424031
	2.46	-0.369098
	2.46031	-0.317816
	2.46062	-0.270189
	2.46094	-0.226235
	2.46125	-0.185982
	2.46156	-0.149473
	2.46188	-0.116758
	2.46219	-0.0878985
	2.4625	-0.0629633
	2.46281	-0.0420283
	2.46312	-0.0251756
	2.46344	-0.0124921
	2.46375	-0.00406886
	2.46406	0
	2.46437	-0.000381814
	2.46469	-0.00531199
	2.465	-0.0148889
	2.46531	-0.0292109
	2.46563	-0.048376
	2.46594	-0.072481
	2.46625	-0.101622
	2.46656	-0.135892
	2.46687	-0.175385
	2.46719	-0.22019
	2.4675	-0.270397
	2.46781	-0.326093
	2.46813	-0.387363
	2.46844	-0.454293
	2.46875	-0.526966
	2.46906	-0.605465
	2.46937	-0.689873
	2.46969	-0.780276
	2.47	-0.876757
	2.47031	-0.979403
	2.47063	-1.0883
	2.47094	-1.20355
	2.47125	-1.32523
	2.47156	-1.45345
	2.47187	-1.5883
	2.47219	-1.7299
	2.4725	-1.87835
	2.47281	-2.03377
	2.47313	-2.19627
	2.47344	-2.36598
	2.47375	-2.54303
	2.47406	-2.72753
	2.47438	-2.91964
	2.47469	-3.11947
	2.475	-3.32716
	2.47531	-3.54285
	2.47562	-3.76665
	2.47594	-3.99871
	2.47625	-4.23912
	2.47656	-4.488
	2.47688	-4.74543
	2.47719	-5.01147
	2.4775	-5.28619
	2.47781	-5.56959
	2.47812	-5.86166
	2.47844	-6.16234
	2.47875	-6.47152
	2.47906	-6.78904
	2.47938	-7.11467
	2.47969	-7.44811
	2.48	-7.78896
	2.48031	-8.13674
	2.48062	-8.49085
	2.48094	-8.85056
	2.48125	-9.21503
	2.48156	-9.58324
	2.48188	-9.95404
	2.48219	-10.3261
	2.4825	-10.6979
	2.48281	-11.0677
	2.48312	-11.4336
	2.48344	-11.7937
	2.48375	-12.1456
	2.48406	-12.4871
	2.48438	-12.8156
	2.48469	-13.1285
	2.485	-13.4234
	2.48531	-13.6977
	2.48563	-13.9491
	2.48594	-14.1755
	2.48625	-14.3748
	2.48656	-14.5456
	2.48687	-14.6868
	2.48719	-14.7978
	2.4875	-14.8784
	2.48781	-14.929
	2.48813	-14.9505
	2.48844	-14.9443
	2.48875	-14.912
	2.48906	-14.8558
	2.48937	-14.778
	2.48969	-14.6811
	2.49	-14.5678
	2.49031	-14.4407
	2.49063	-14.3025
	2.49094	-14.1557
	2.49125	-14.0028
	2.49156	-13.846
	2.49187	-13.6875
	2.49219	-13.5293
	2.4925	-13.373
	2.49281	-13.2203
	2.49313	-13.0726
	2.49344	-12.9311
	2.49375	-12.7969
	2.49406	-12.6709
	2.49437	-12.554
	2.49469	-12.4468
	2.495	-12.35
	2.49531	-12.2639
	2.49562	-12.1891
	2.49594	-12.1258
	2.49625	-12.0744
	2.49656	-12.035
	2.49688	-12.0078
	2.49719	-11.993
	2.4975	-11.9907
	2.49781	-12.0009
	2.49812	-12.0236
	2.49844	-12.059
	2.49875	-12.1069
	2.49906	-12.1675
	2.49938	-12.2405
	2.49969	-12.3261
	2.5	-12.4241
	2.50031	-12.5345
	2.50062	-12.6571
	2.50094	-12.7919
	2.50125	-12.9387
	2.50156	-13.0974
	2.50188	-13.2677
	2.50219	-13.4494
	2.5025	-13.6423
	2.50281	-13.846
	2.50312	-14.0602
	2.50344	-14.2844
	2.50375	-14.5181
	2.50406	-14.7607
	2.50438	-15.0116
	2.50469	-15.27
	2.505	-15.5349
	2.50531	-15.8054
	2.50563	-16.0802
	2.50594	-16.3582
	2.50625	-16.6378
	2.50656	-16.9175
	2.50687	-17.1955
	2.50719	-17.47
	2.5075	-17.7388
	2.50781	-17.9998
	2.50813	-18.2508
	2.50844	-18.4894
	2.50875	-18.7134
	2.50906	-18.9204
	2.50937	-19.1081
	2.50969	-19.2746
	2.51	-19.418
	2.51031	-19.5367
	2.51063	-19.6295
	2.51094	-19.6956
	2.51125	-19.7344
	2.51156	-19.7461
	2.51187	-19.731
	2.51219	-19.6901
	2.5125	-19.6245
	2.51281	-19.5358
	2.51313	-19.4258
	2.51344	-19.2967
	2.51375	-19.1507
	2.51406	-18.99
	2.51437	-18.8169
	2.51469	-18.6338
	2.515	-18.443
	2.51531	-18.2465
	2.51562	-18.0464
	2.51594	-17.8446
	2.51625	-17.6429
	2.51656	-17.4428
	2.51688	-17.2458
	2.51719	-17.0533
	2.5175	-16.8663
	2.51781	-16.686
	2.51812	-16.5132
	2.51844	-16.3488
	2.51875	-16.1935
	2.51906	-16.0479
	2.51938	-15.9126
	2.51969	-15.7881
	2.52	-15.6749
	2.52031	-15.5732
	2.52062	-15.4835
	2.52094	-15.406
	2.52125	-15.341
	2.52156	-15.2888
	2.52188	-15.2496
	2.52219	-15.2235
	2.5225	-15.2107
	2.52281	-15.2114
	2.52312	-15.2257
	2.52344	-15.2538
	2.52375	-15.2956
	2.52406	-15.3513
	2.52438	-15.4208
	2.52469	-15.5042
	2.525	-15.6015
	2.52531	-15.7125
	2.52562	-15.8371
	2.52594	-15.975
	2.52625	-16.1261
	2.52656	-16.2899
	2.52687	-16.466
	2.52719	-16.6537
	2.5275	-16.8524
	2.52781	-17.0612
	2.52813	-17.279
	2.52844	-17.5047
	2.52875	-17.7367
	2.52906	-17.9735
	2.52937	-18.2131
	2.52969	-18.4533
	2.53	-18.6918
	2.53031	-18.9258
	2.53063	-19.1523
	2.53094	-19.3683
	2.53125	-19.5702
	2.53156	-19.7546
	2.53187	-19.918
	2.53219	-20.0569
	2.5325	-20.1679
	2.53281	-20.2479
	2.53313	-20.2943
	2.53344	-20.3051
	2.53375	-20.2786
	2.53406	-20.2142
	2.53437	-20.1117
	2.53469	-19.9719
	2.535	-19.7962
	2.53531	-19.5865
	2.53563	-19.3455
	2.53594	-19.0759
	2.53625	-18.7811
	2.53656	-18.4644
	2.53688	-18.1292
	2.53719	-17.7789
	2.5375	-17.4165
	2.53781	-17.0452
	2.53812	-16.6678
	2.53844	-16.2867
	2.53875	-15.9043
	2.53906	-15.5225
	2.53938	-15.1431
	2.53969	-14.7676
	2.54	-14.3972
	2.54031	-14.0331
	2.54062	-13.6761
	2.54094	-13.3269
	2.54125	-12.9861
	2.54156	-12.6541
	2.54188	-12.3314
	2.54219	-12.018
	2.5425	-11.7142
	2.54281	-11.42
	2.54312	-11.1354
	2.54344	-10.8604
	2.54375	-10.595
	2.54406	-10.3389
	2.54438	-10.0921
	2.54469	-9.85437
	2.545	-9.62551
	2.54531	-9.40533
	2.54562	-9.19359
	2.54594	-8.99008
	2.54625	-8.79457
	2.54656	-8.6068
	2.54688	-8.42654
	2.54719	-8.25356
	2.5475	-8.08762
	2.54781	-7.92847
	2.54813	-7.77591
	2.54844	-7.62969
	2.54875	-7.48961
	2.54906	-7.35546
	2.54937	-7.22703
	2.54969	-7.10414
	2.55	-6.9866
	2.55031	-6.87423
	2.55063	-6.76688
	2.55094	-6.6644
	2.55125	-6.56664
	2.55156	-6.47347
	2.55187	-6.38478
	2.55219	-6.30045
	2.5525	-6.22039
	2.55281	-6.14452
	2.55313	-6.07275
	2.55344	-6.00503
	2.55375	-5.94129
	2.55406	-5.88149
	2.55437	-5.8256
	2.55469	-5.77359
	2.555	-5.72544
	2.55531	-5.68114
	2.55563	-5.64068
	2.55594	-5.60407
	2.55625	-5.57131
	2.55656	-5.54242
	2.55687	-5.51741
	2.55719	-5.49631
	2.5575	-5.47914
	2.55781	-5.46592
	2.55812	-5.4567
	2.55844	-5.4515
	2.55875	-5.45036
	2.55906	-5.45332
	2.55938	-5.46041
	2.55969	-5.47167
	2.56	-5.48716
	2.56031	-5.5069
	2.56062	-5.53096
	2.56094	-5.55937
	2.56125	-5.59219
	2.56156	-5.62948
	2.56188	-5.67129
	2.56219	-5.71768
	2.5625	-5.76872
	2.56281	-5.82448
	2.56312	-5.88503
	2.56344	-5.95047
	2.56375	-6.02087
	2.56406	-6.09634
	2.56438	-6.17697
	2.56469	-6.26288
	2.565	-6.35417
	2.56531	-6.45099
	2.56562	-6.55346
	2.56594	-6.66173
	2.56625	-6.77593
	2.56656	-6.89624
	2.56688	-7.02282
	2.56719	-7.15584
	2.5675	-7.29549
	2.56781	-7.44194
	2.56813	-7.5954
	2.56844	-7.75607
	2.56875	-7.92415
	2.56906	-8.09984
	2.56937	-8.28337
	2.56969	-8.47495
	2.57	-8.67479
	2.57031	-8.88311
	2.57063	-9.10013
	2.57094	-9.32606
	2.57125	-9.56111
	2.57156	-9.80549
	2.57187	-10.0594
	2.57219	-10.323
	2.5725	-10.5965
	2.57281	-10.8801
	2.57313	-11.1739
	2.57344	-11.478
	2.57375	-11.7926
	2.57406	-12.1177
	2.57437	-12.4534
	2.57469	-12.7996
	2.575	-13.1564
	2.57531	-13.5236
	2.57563	-13.9011
	2.57594	-14.2886
	2.57625	-14.686
	2.57656	-15.0927
	2.57687	-15.5082
	2.57719	-15.9321
	2.5775	-16.3634
	2.57781	-16.8013
	2.57812	-17.2448
	2.57844	-17.6924
	2.57875	-18.1428
	2.57906	-18.5943
	2.57938	-19.0449
	2.57969	-19.4925
	2.58	-19.9346
	2.58031	-20.3687
	2.58062	-20.7918
	2.58094	-21.201
	2.58125	-21.593
	2.58156	-21.9647
	2.58188	-22.3129
	2.58219	-22.6346
	2.5825	-22.9269
	2.58281	-23.1874
	2.58312	-23.4141
	2.58344	-23.6055
	2.58375	-23.7609
	2.58406	-23.8802
	2.58438	-23.964
	2.58469	-24.0135
	2.585	-24.0307
	2.58531	-24.0179
	2.58562	-23.9781
	2.58594	-23.9143
	2.58625	-23.83
	2.58656	-23.7287
	2.58688	-23.6138
	2.58719	-23.4886
	2.5875	-23.3565
	2.58781	-23.2205
	2.58812	-23.0833
	2.58844	-22.9475
	2.58875	-22.8155
	2.58906	-22.6893
	2.58937	-22.5707
	2.58969	-22.4613
	2.59	-22.3624
	2.59031	-22.2753
	2.59063	-22.2009
	2.59094	-22.14
	2.59125	-22.0933
	2.59156	-22.0612
	2.59187	-22.0441
	2.59219	-22.0423
	2.5925	-22.0558
	2.59281	-22.0847
	2.59313	-22.1289
	2.59344	-22.1881
	2.59375	-22.262
	2.59406	-22.3502
	2.59437	-22.452
	2.59469	-22.5669
	2.595	-22.6939
	2.59531	-22.8323
	2.59563	-22.9808
	2.59594	-23.1383
	2.59625	-23.3033
	2.59656	-23.4744
	2.59687	-23.6498
	2.59719	-23.8276
	2.5975	-24.0059
	2.59781	-24.1824
	2.59813	-24.3548
	2.59844	-24.5207
	2.59875	-24.6775
	2.59906	-24.8228
	2.59938	-24.9538
	2.59969	-25.0683
	2.6	-25.1636
	2.60031	-25.2378
	2.60062	-25.2888
	2.60094	-25.315
	2.60125	-25.3153
	2.60156	-25.2887
	2.60188	-25.235
	2.60219	-25.1543
	2.6025	-25.047
	2.60281	-24.9142
	2.60312	-24.7571
	2.60344	-24.5776
	2.60375	-24.3775
	2.60406	-24.1589
	2.60438	-23.9241
	2.60469	-23.6754
	2.605	-23.4151
	2.60531	-23.1456
	2.60562	-22.8689
	2.60594	-22.5873
	2.60625	-22.3027
	2.60656	-22.0168
	2.60688	-21.7314
	2.60719	-21.4478
	2.6075	-21.1676
	2.60781	-20.8918
	2.60812	-20.6214
	2.60844	-20.3575
	2.60875	-20.1007
	2.60906	-19.8518
	2.60938	-19.6112
	2.60969	-19.3796
	2.61	-19.1571
	2.61031	-18.9443
	2.61063	-18.7412
	2.61094	-18.548
	2.61125	-18.365
	2.61156	-18.1921
	2.61187	-18.0294
	2.61219	-17.8769
	2.6125	-17.7346
	2.61281	-17.6024
	2.61313	-17.4802
	2.61344	-17.3681
	2.61375	-17.2658
	2.61406	-17.1732
	2.61437	-17.0904
	2.61469	-17.017
	2.615	-16.9531
	2.61531	-16.8985
	2.61563	-16.8532
	2.61594	-16.8169
	2.61625	-16.7897
	2.61656	-16.7714
	2.61687	-16.762
	2.61719	-16.7615
	2.6175	-16.7697
	2.61781	-16.7867
	2.61813	-16.8125
	2.61844	-16.847
	2.61875	-16.8903
	2.61906	-16.9424
	2.61937	-17.0033
	2.61969	-17.0731
	2.62	-17.1518
	2.62031	-17.2396
	2.62062	-17.3364
	2.62094	-17.4423
	2.62125	-17.5574
	2.62156	-17.6817
	2.62188	-17.8153
	2.62219	-17.9581
	2.6225	-18.1102
	2.62281	-18.2716
	2.62312	-18.4421
	2.62344	-18.6217
	2.62375	-18.8102
	2.62406	-19.0074
	2.62438	-19.2131
	2.62469	-19.4268
[truncated: 1,200 more rows]

## Sheet: Figure 7d
	solid					dashed
	Frequency (GHz)	Normalized output voltage				Frequency (GHz)	Normalized output voltage
	2.00125	-29.7461				2	-24.7609
	2.00188	-30.1433				2.001	-30.1242
	2.0025	-30.5565				2.002	-50.0645
	2.00312	-30.9838				2.003	-31.7761
	2.00375	-31.4232				2.004	-25.1912
	2.00438	-31.8719				2.005	-21.5156
	2.005	-32.3266				2.006	-19.0064
	2.00563	-32.7836				2.007	-17.1516
	2.00625	-33.2382				2.008	-15.7313
	2.00687	-33.6852				2.009	-14.6317
	2.0075	-34.1187				2.01	-13.7885
	2.00813	-34.5319				2.011	-13.1633
	2.00875	-34.9179				2.012	-12.734
	2.00937	-35.269				2.013	-12.4896
	2.01	-35.5779				2.014	-12.4281
	2.01063	-35.8375				2.015	-12.5565
	2.01125	-36.0416				2.016	-12.8919
	2.01187	-36.1854				2.017	-13.4658
	2.0125	-36.2657				2.018	-14.3314
	2.01313	-36.2814				2.019	-15.5818
	2.01375	-36.2335				2.02	-17.3915
	2.01437	-36.1253				2.021	-20.1405
	2.015	-35.9618				2.022	-24.9337
	2.01562	-35.7494				2.023	-39.8529
	2.01625	-35.4959				2.024	-27.8127
	2.01688	-35.2091				2.025	-20.4086
	2.0175	-34.8974				2.026	-16.2796
	2.01812	-34.5685				2.027	-13.3808
	2.01875	-34.2299				2.028	-11.1452
	2.01938	-33.8881				2.029	-9.33304
	2.02	-33.549				2.03	-7.81968
	2.02062	-33.2175				2.031	-6.53217
	2.02125	-32.8977				2.032	-5.42401
	2.02188	-32.5928				2.033	-4.46379
	2.0225	-32.3054				2.034	-3.62932
	2.02312	-32.0372				2.035	-2.90443
	2.02375	-31.7894				2.036	-2.27701
	2.02438	-31.5627				2.037	-1.73784
	2.025	-31.3572				2.038	-1.2798
	2.02562	-31.1725				2.039	-0.89739
	2.02625	-31.0081				2.04	-0.586354
	2.02687	-30.8628				2.041	-0.343442
	2.0275	-30.7354				2.042	-0.166236
	2.02813	-30.6245				2.043	-0.0530411
	2.02875	-30.5284				2.044	-0.00280059
	2.02937	-30.4454				2.045	-0.0150527
	2.03	-30.3738				2.046	-0.0899096
	2.03063	-30.3119				2.047	-0.228063
	2.03125	-30.2581				2.048	-0.430812
	2.03187	-30.2108				2.049	-0.700125
	2.0325	-30.1688				2.05	-1.03873
	2.03313	-30.1311				2.051	-1.45025
	2.03375	-30.0968				2.052	-1.93939
	2.03437	-30.0654				2.053	-2.51224
	2.035	-30.0367				2.054	-3.17667
	2.03563	-30.0107				2.055	-3.94292
	2.03625	-29.9876				2.056	-4.82452
	2.03688	-29.9678				2.057	-5.83973
	2.0375	-29.9518				2.058	-7.01386
	2.03812	-29.9403				2.059	-8.38333
	2.03875	-29.934				2.06	-10.0032
	2.03938	-29.9333				2.061	-11.9624
	2.04	-29.9389				2.062	-14.4192
	2.04062	-29.951				2.063	-17.6996
	2.04125	-29.9699				2.064	-22.6741
	2.04188	-29.9954				2.065	-33.878
	2.0425	-30.0274				2.066	-30.7644
	2.04312	-30.0653				2.067	-22.6591
	2.04375	-30.1083				2.068	-18.9082
	2.04438	-30.1555				2.069	-16.5976
	2.045	-30.2059				2.07	-15.0367
	2.04562	-30.2582				2.071	-13.9522
	2.04625	-30.3112				2.072	-13.2094
	2.04688	-30.3636				2.073	-12.734
	2.0475	-30.4143				2.074	-12.4826
	2.04813	-30.4624				2.075	-12.4302
	2.04875	-30.5072				2.076	-12.5638
	2.04937	-30.5482				2.077	-12.8801
	2.05	-30.5855				2.078	-13.3844
	2.05063	-30.6193				2.079	-14.0917
	2.05125	-30.6503				2.08	-15.0298
	2.05187	-30.6796				2.081	-16.2456
	2.0525	-30.7084				2.082	-17.8189
	2.05313	-30.7385				2.083	-19.8947
	2.05375	-30.7716				2.084	-22.771
	2.05437	-30.8096				2.085	-27.223
	2.055	-30.8544				2.086	-36.8574
	2.05563	-30.9078				2.087	-36.9087
	2.05625	-30.9716				2.088	-27.5725
	2.05687	-31.0471				2.089	-23.3804
	2.0575	-31.1356				2.09	-20.7592
	2.05812	-31.2378				2.091	-18.9382
	2.05875	-31.3544				2.092	-17.6208
	2.05938	-31.4851				2.093	-16.6628
	2.06	-31.6298				2.094	-15.9851
	2.06062	-31.7873				2.095	-15.5412
	2.06125	-31.9563				2.096	-15.3041
	2.06188	-32.1351				2.097	-15.2593
	2.0625	-32.3213				2.098	-15.4022
	2.06312	-32.5122				2.099	-15.7367
	2.06375	-32.7049				2.1	-16.2764
	2.06438	-32.896				2.101	-17.0473
	2.065	-33.0824				2.102	-18.0937
	2.06562	-33.2604				2.103	-19.4909
	2.06625	-33.4269				2.104	-21.3748
	2.06688	-33.5786				2.105	-24.0211
	2.0675	-33.713				2.106	-28.1245
	2.06813	-33.8276				2.107	-36.6254
	2.06875	-33.9208				2.108	-39.9588
	2.06937	-33.9914				2.109	-29.2086
	2.07	-34.0388				2.11	-24.6529
	2.07063	-34.0629				2.111	-21.8063
	2.07125	-34.0643				2.112	-19.8054
	2.07187	-34.0437				2.113	-18.3289
	2.0725	-34.0025				2.114	-17.2231
	2.07313	-33.9418				2.115	-16.404
	2.07375	-33.8633				2.116	-15.8228
	2.07437	-33.7684				2.117	-15.4507
	2.075	-33.6586				2.118	-15.272
	2.07563	-33.5354				2.119	-15.2811
	2.07625	-33.4				2.12	-15.4809
	2.07687	-33.2538				2.121	-15.8838
	2.0775	-33.0981				2.122	-16.5143
	2.07812	-32.9341				2.123	-17.4143
	2.07875	-32.7631				2.124	-18.6551
	2.07938	-32.5865				2.125	-20.3643
	2.08	-32.4058				2.126	-22.7973
	2.08062	-32.2227				2.127	-26.5797
	2.08125	-32.0388				2.128	-34.1529
	2.08188	-31.856				2.129	-41.0479
	2.0825	-31.6763				2.13	-28.4087
	2.08312	-31.5017				2.131	-23.4552
	2.08375	-31.3343				2.132	-20.3657
	2.08438	-31.1761				2.133	-18.1682
	2.085	-31.0291				2.134	-16.5135
	2.08562	-30.8952				2.135	-15.2374
	2.08625	-30.776				2.136	-14.251
	2.08688	-30.6731				2.137	-13.5024
	2.0875	-30.5879				2.138	-12.961
	2.08812	-30.5211				2.139	-12.6098
	2.08875	-30.4737				2.14	-12.4415
	2.08937	-30.4459				2.141	-12.4579
	2.09	-30.4376				2.142	-12.67
	2.09063	-30.4487				2.143	-13.1002
	2.09125	-30.4781				2.144	-13.7877
	2.09187	-30.5248				2.145	-14.7995
	2.0925	-30.5872				2.146	-16.2549
	2.09313	-30.6633				2.147	-18.3901
	2.09375	-30.7506				2.148	-21.7698
	2.09437	-30.8465				2.149	-28.45
	2.095	-30.9478				2.15	-39.5215
	2.09563	-31.0512				2.151	-23.9998
	2.09625	-31.1531				2.152	-18.4682
	2.09687	-31.2501				2.153	-14.9639
	2.0975	-31.3384				2.154	-12.384
	2.09813	-31.4147				2.155	-10.3455
	2.09875	-31.4759				2.156	-8.66953
	2.09938	-31.5192				2.157	-7.2575
	2.1	-31.5426				2.158	-6.04952
	2.10062	-31.5445				2.159	-5.00635
	2.10125	-31.5243				2.16	-4.10096
	2.10188	-31.4817				2.161	-3.31397
	2.1025	-31.4175				2.162	-2.63108
	2.10312	-31.333				2.163	-2.04151
	2.10375	-31.23				2.164	-1.53699
	2.10438	-31.1109				2.165	-1.11113
	2.105	-30.9784				2.166	-0.758991
	2.10562	-30.8352				2.167	-0.476756
	2.10625	-30.6844				2.168	-0.261541
	2.10688	-30.529				2.169	-0.111242
	2.1075	-30.3718				2.17	-0.0244381
	2.10812	-30.2156				2.171	-0.000325049
	2.10875	-30.0628				2.172	-0.038682
	2.10938	-29.9158				2.173	-0.139861
	2.11	-29.7767				2.174	-0.304803
	2.11063	-29.6474				2.175	-0.535077
	2.11125	-29.5295				2.176	-0.832955
	2.11187	-29.4244				2.177	-1.20152
	2.1125	-29.3334				2.178	-1.64482
	2.11313	-29.2576				2.179	-2.16809
	2.11375	-29.1978				2.18	-2.77812
	2.11437	-29.1548				2.181	-3.48367
	2.115	-29.1292				2.182	-4.29623
	2.11563	-29.1214				2.183	-5.23109
	2.11625	-29.1319				2.184	-6.30909
	2.11687	-29.1607				2.185	-7.55954
	2.1175	-29.208				2.186	-9.02543
	2.11813	-29.2737				2.187	-10.7734
	2.11875	-29.3575				2.188	-12.9151
	2.11937	-29.459				2.189	-15.6597
	2.12	-29.5775				2.19	-19.4783
	2.12062	-29.7123				2.191	-25.885
	2.12125	-29.8623				2.192	-61.5439
	2.12188	-30.0262				2.193	-26.3406
	2.1225	-30.2025				2.194	-20.833
	2.12312	-30.3894				2.195	-17.8234
	2.12375	-30.5849				2.196	-15.8749
	2.12438	-30.7867				2.197	-14.5354
	2.125	-30.9926				2.198	-13.6055
	2.12562	-31.1998				2.199	-12.9813
	2.12625	-31.4057				2.2	-12.6035
	2.12688	-31.6076				2.201	-12.4375
	2.1275	-31.8027				2.202	-12.4638
	2.12812	-31.9888				2.203	-12.6736
	2.12875	-32.1633				2.204	-13.0672
	2.12938	-32.3244				2.205	-13.6539
	2.13	-32.4706				2.206	-14.4533
	2.13063	-32.6007				2.207	-15.5003
	2.13125	-32.7142				2.208	-16.853
	2.13187	-32.811				2.209	-18.6128
	2.1325	-32.8913				2.21	-20.972
	2.13313	-32.9561				2.211	-24.3577
	2.13375	-33.0064				2.212	-30.084
	2.13437	-33.0437				2.213	-52.7651
	2.135	-33.0694				2.214	-31.7195
	2.13563	-33.0851				2.215	-25.5344
	2.13625	-33.0923				2.216	-22.1571
	2.13687	-33.0924				2.217	-19.9236
	2.1375	-33.0865				2.218	-18.337
	2.13813	-33.0756				2.219	-17.1825
	2.13875	-33.0602				2.22	-16.3488
	2.13937	-33.0408				2.221	-15.7731
	2.14	-33.0173				2.222	-15.4181
	2.14062	-32.9896				2.223	-15.2625
	2.14125	-32.9573				2.224	-15.2962
	2.14188	-32.9197				2.225	-15.518
	2.1425	-32.876				2.226	-15.936
	2.14312	-32.8255				2.227	-16.5683
	2.14375	-32.7672				2.228	-17.4475
	2.14438	-32.7002				2.229	-18.6287
	2.145	-32.6236				2.23	-20.2074
	2.14562	-32.5363				2.231	-22.3629
	2.14625	-32.4374				2.232	-25.4864
	2.14688	-32.326				2.233	-30.7281
	2.1475	-32.2011				2.234	-47.1353
	2.14812	-32.0615				2.235	-33.8186
	2.14875	-31.906				2.236	-26.9877
	2.14938	-31.7334				2.237	-23.3268
	2.15	-31.5423				2.238	-20.8919
	2.15062	-31.3312				2.239	-19.136
	2.15125	-31.0988				2.24	-17.8278
	2.15187	-30.8435				2.241	-16.8494
	2.1525	-30.564				2.242	-16.1343
	2.15313	-30.2593				2.243	-15.643
	2.15375	-29.9288				2.244	-15.3531
	2.15437	-29.572				2.245	-15.253
	2.155	-29.1894				2.246	-15.3409
	2.15563	-28.7819				2.247	-15.6234
	2.15625	-28.351				2.248	-16.1176
	2.15687	-27.8989				2.249	-16.8543
	2.1575	-27.4283				2.25	-17.8856
	2.15813	-26.9425				2.251	-19.3016
	2.15875	-26.4452				2.252	-21.27
	2.15937	-25.9402				2.253	-24.1498
	2.16	-25.4317				2.254	-28.9549
	2.16063	-24.9237				2.255	-42.128
	2.16125	-24.4202				2.256	-33.5641
	2.16188	-23.9251				2.257	-25.9857
	2.1625	-23.4421				2.258	-22.0187
	2.16312	-22.9744				2.259	-19.3659
	2.16375	-22.5252				2.26	-17.4229
	2.16438	-22.0971				2.261	-15.9407
	2.165	-21.6926				2.262	-14.7937
	2.16562	-21.3137				2.263	-13.9115
	2.16625	-20.9624				2.264	-13.2523
	2.16688	-20.64				2.265	-12.7918
	2.1675	-20.348				2.266	-12.5173
	2.16812	-20.0872				2.267	-12.4255
	2.16875	-19.8587				2.268	-12.5217
	2.16938	-19.6629				2.269	-12.8214
	2.17	-19.5003				2.27	-13.3531
	2.17062	-19.3713				2.271	-14.1657
	2.17125	-19.276				2.272	-15.3437
	2.17188	-19.2145				2.273	-17.0434
	2.1725	-19.1867				2.274	-19.5943
	2.17313	-19.1924				2.275	-23.8942
	2.17375	-19.2314				2.276	-34.8307
	2.17437	-19.3032				2.277	-29.8887
	2.175	-19.4075				2.278	-21.2944
	2.17563	-19.5436				2.279	-16.8504
	2.17625	-19.711				2.28	-13.803
	2.17687	-19.9088				2.281	-11.4796
	2.1775	-20.1361				2.282	-9.60821
	2.17813	-20.3921				2.283	-8.05165
	2.17875	-20.6755				2.284	-6.7307
	2.17937	-20.9851				2.285	-5.59549
	2.18	-21.3193				2.286	-4.61265
	2.18063	-21.6765				2.287	-3.75873
	2.18125	-22.0548				2.288	-3.01674
	2.18187	-22.452				2.289	-2.37398
	2.1825	-22.8656				2.29	-1.82082
	2.18312	-23.2929				2.291	-1.34984
	2.18375	-23.7305				2.292	-0.955311
	2.18438	-24.1752				2.293	-0.632779
	2.185	-24.6229				2.294	-0.378843
	2.18562	-25.0696				2.295	-0.190959
	2.18625	-25.5107				2.296	-0.06732
	2.18688	-25.9416				2.297	-0.00676709
	2.1875	-26.3576				2.298	-0.00874312
	2.18812	-26.7538				2.299	-0.0732662
	2.18875	-27.1259				2.3	-0.200931
	2.18938	-27.4699				2.301	-0.392934
	2.19	-27.7823				2.302	-0.651128
	2.19062	-28.0607				2.303	-0.978107
	2.19125	-28.3035				2.304	-1.37733
	2.19188	-28.5104				2.305	-1.85332
	2.1925	-28.682				2.306	-2.41191
	2.19313	-28.8203				2.307	-3.06064
	2.19375	-28.9279				2.308	-3.80931
	2.19437	-29.0086				2.309	-4.67082
	2.195	-29.0664				2.31	-5.66253
	2.19563	-29.1059				2.311	-6.80837
	2.19625	-29.1317				2.312	-8.14254
	2.19687	-29.1483				2.313	-9.71626
	2.1975	-29.1601				2.314	-11.6113
	2.19813	-29.1709				2.315	-13.9704
	2.19875	-29.184				2.316	-17.079
	2.19937	-29.2023				2.317	-21.6581
	2.2	-29.2277				2.318	-30.8323
	2.20063	-29.2617				2.319	-33.4883
	2.20125	-29.305				2.32	-23.5298
	2.20187	-29.3577				2.321	-19.396
	2.2025	-29.4192				2.322	-16.9156
	2.20312	-29.4882				2.323	-15.2559
	2.20375	-29.5631				2.324	-14.1045
	2.20438	-29.6414				2.325	-13.3117
	2.205	-29.7204				2.326	-12.7959
	2.20562	-29.7973				2.327	-12.5098
	2.20625	-29.8687				2.328	-12.4258
	2.20688	-29.9316				2.329	-12.5293
	2.2075	-29.9827				2.33	-12.8153
	2.20812	-30.0195				2.331	-13.2879
	2.20875	-30.0396				2.332	-13.9604
	2.20938	-30.0414				2.333	-14.8579
	2.21	-30.0241				2.334	-16.0236
	2.21062	-29.9877				2.335	-17.5305
	2.21125	-29.9328				2.336	-19.509
	2.21188	-29.8613				2.337	-22.2208
	2.2125	-29.7753				2.338	-26.312
	2.21312	-29.6778				2.339	-34.362
	2.21375	-29.5723				2.34	-40.3334
	2.21437	-29.4625				2.341	-28.5465
	2.215	-29.3522				2.342	-23.9277
	2.21563	-29.2454				2.343	-21.1238
	2.21625	-29.1459				2.344	-19.198
	2.21687	-29.0573				2.345	-17.8101
	2.2175	-28.9828				2.346	-16.7996
	2.21813	-28.9253				2.347	-16.0796
	2.21875	-28.8874				2.348	-15.5995
	2.21937	-28.8711				2.349	-15.3296
	2.22	-28.878				2.35	-15.2538
	2.22063	-28.9092				2.351	-15.3657
	2.22125	-28.9653				2.352	-15.668
	2.22187	-29.0461				2.353	-16.1726
	2.2225	-29.1511				2.354	-16.903
	2.22313	-29.279				2.355	-17.8999
	2.22375	-29.4279				2.356	-19.2322
	2.22438	-29.595				2.357	-21.0225
	2.225	-29.7769				2.358	-23.5132
	2.22562	-29.9692				2.359	-27.2879
	2.22625	-30.167				2.36	-34.5109
	2.22688	-30.3645				2.361	-44.4836
	2.2275	-30.5552				2.362	-30.2777
	2.22812	-30.7323				2.363	-25.2458
	2.22875	-30.8887				2.364	-22.2037
	2.22938	-31.0176				2.365	-20.0929
	2.23	-31.1128				2.366	-18.5435
	2.23062	-31.1691				2.367	-17.3836
	2.23125	-31.1829				2.368	-16.5214
	2.23188	-31.1521				2.369	-15.9034
	2.2325	-31.0771				2.37	-15.4983
	2.23312	-30.9598				2.371	-15.2885
	2.23375	-30.8045				2.372	-15.2667
	2.23438	-30.6166				2.373	-15.4345
	2.235	-30.4031				2.374	-15.8027
	2.23563	-30.1715				2.375	-16.3935
	2.23625	-29.9295				2.376	-17.2452
	2.23687	-29.6848				2.377	-18.4231
	2.2375	-29.4447				2.378	-20.0426
	2.23813	-29.2158				2.379	-22.3289
	2.23875	-29.0039				2.38	-25.8108
	2.23937	-28.814				2.381	-32.3276
	2.24	-28.6499				2.382	-47.7031
	2.24063	-28.5147				2.383	-29.5856
	2.24125	-28.4103				2.384	-24.0972
	2.24187	-28.3378				2.385	-20.7988
	2.2425	-28.2969				2.386	-18.4864
	2.24313	-28.2867				2.387	-16.7567
	2.24375	-28.3047				2.388	-15.4257
	2.24437	-28.3476				2.389	-14.3959
	2.245	-28.4105				2.39	-13.6107
	2.24562	-28.4875				2.391	-13.0367
	2.24625	-28.5714				2.392	-12.6549
	2.24688	-28.6537				2.393	-12.4566
	2.2475	-28.7251				2.394	-12.4422
	2.24812	-28.7757				2.395	-12.6209
	2.24875	-28.7954				2.396	-13.013
	2.24938	-28.7749				2.397	-13.6545
	2.25	-28.706				2.398	-14.6066
	2.25062	-28.583				2.399	-15.9772
	2.25125	-28.4024				2.4	-17.9753
	2.25188	-28.1642				2.401	-21.0807
	2.2525	-27.8713				2.402	-26.8724
	2.25312	-27.5296				2.403	-52.7336
	2.25375	-27.1472				2.404	-25.3221
	2.25438	-26.7338				2.405	-19.187
	2.255	-26.2999				2.406	-15.4615
	2.25563	-25.8562				2.407	-12.7646
	2.25625	-25.4131				2.408	-10.6526
	2.25687	-24.98				2.409	-8.92516
	2.2575	-24.5654				2.41	-7.47455
	2.25813	-24.1768				2.411	-6.23611
	2.25875	-23.8205				2.412	-5.16793
	2.25937	-23.5016				2.413	-4.24136
	2.26	-23.2245				2.414	-3.43598
	2.26063	-22.9922				2.415	-2.73679
	2.26125	-22.8071				2.416	-2.13248
	2.26187	-22.6709				2.417	-1.61445
	2.2625	-22.584				2.418	-1.17602
	2.26313	-22.5464				2.419	-0.812043
	2.26375	-22.5567				2.42	-0.518526
	2.26437	-22.6128				2.421	-0.292446
	2.265	-22.7111				2.422	-0.13158
	2.26562	-22.8466				2.423	-0.0343987
	2.26625	-23.0124				2.424	0
	2.26688	-23.1996				2.425	-0.0280682
	2.2675	-23.3972				2.426	-0.118861
	2.26812	-23.5914				2.427	-0.273219
	2.26875	-23.7662				2.428	-0.492606
	2.26938	-23.9036				2.429	-0.779171
	2.27	-23.9845				2.43	-1.13585
	2.27062	-23.9901				2.431	-1.56653
	2.27125	-23.9035				2.432	-2.07622
	2.27188	-23.7122				2.433	-2.67144
	2.2725	-23.4093				2.434	-3.36056
	2.27312	-22.9948				2.435	-4.15458
	2.27375	-22.4752				2.436	-5.06805
	2.27438	-21.8626				2.437	-6.12075
	2.275	-21.1731				2.438	-7.34032
	2.27562	-20.4246				2.439	-8.76699
	2.27625	-19.6347				2.44	-10.4625
	2.27687	-18.8201				2.441	-12.5286
	2.2775	-17.9954				2.442	-15.1523
	2.27813	-17.1726				2.443	-18.7384
	2.27875	-16.3616				2.444	-24.4866
	2.27937	-15.5699				2.445	-42.6427
	2.28	-14.8032				2.446	-27.8057
	2.28063	-14.0654				2.447	-21.4966
	2.28125	-13.3593				2.448	-18.227
	2.28187	-12.6866				2.449	-16.1461
	2.2825	-12.0483				2.45	-14.7239
	2.28313	-11.4446				2.451	-13.7355
	2.28375	-10.8753				2.452	-13.0659
	2.28437	-10.3399				2.453	-12.6504
	2.285	-9.8378				2.454	-12.4512
	2.28563	-9.36801				2.455	-12.4467
	2.28625	-8.92957				2.456	-12.6265
	2.28688	-8.52145				2.457	-12.9895
	2.2875	-8.14261				2.458	-13.5434
	2.28812	-7.79205				2.459	-14.3059
	2.28875	-7.46881				2.46	-15.3089
	2.28938	-7.17199				2.461	-16.6058
	2.29	-6.90081				2.462	-18.2889
	2.29062	-6.65456				2.463	-20.5294
	2.29125	-6.43265				2.464	-23.6963
	2.29188	-6.23459				2.465	-28.8428
	2.2925	-6.06004				2.466	-43.0527
	2.29312	-5.90874				2.467	-33.4032
	2.29375	-5.78059				2.468	-26.2749
	2.29438	-5.67559				2.469	-22.6133
	2.295	-5.59386				2.47	-20.2384
	2.29562	-5.53562				2.471	-18.5644
	2.29625	-5.50122				2.472	-17.3482
	2.29688	-5.4911				2.473	-16.467
	2.2975	-5.5058				2.474	-15.8519
	2.29813	-5.54595				2.475	-15.4624
	2.29875	-5.61226				2.476	-15.2749
	2.29937	-5.70552				2.477	-15.2778
	2.3	-5.82658				2.478	-15.4684
	2.30063	-5.97636				2.479	-15.8531
	2.30125	-6.15581				2.48	-16.4484
	2.30187	-6.36594				2.481	-17.2839
	2.3025	-6.60779				2.482	-18.4102
	2.30313	-6.8824				2.483	-19.9143
	2.30375	-7.19082				2.484	-21.9564
	2.30437	-7.53406				2.485	-24.8756
	2.305	-7.9131				2.486	-29.6039
	2.30563	-8.32883				2.487	-41.4331
	2.30625	-8.782				2.488	-35.7496
	2.30687	-9.27319				2.489	-27.7926
	2.3075	-9.8027				2.49	-23.8216
	2.30812	-10.3705				2.491	-21.237
	2.30875	-10.976				2.492	-19.3899
	2.30938	-11.6181				2.493	-18.0181
	2.31	-12.2948				2.494	-16.991
	2.31062	-13.003				2.495	-16.2357
	2.31125	-13.7383				2.496	-15.7096
	2.31188	-14.4946				2.497	-15.3875
	2.3125	-15.2637				2.498	-15.2566
	2.31312	-16.0352				2.499	-15.3133
	2.31375	-16.7962				2.5	-15.5629
	2.31438	-17.5312				2.501	-16.0207
	2.315	-18.2227				2.502	-16.7145
	2.31562	-18.8518				2.503	-17.6925
	2.31625	-19.3999				2.504	-19.0365
	2.31688	-19.8505				2.505	-20.8969
	2.3175	-20.1914				2.506	-23.586
	2.31813	-20.4163				2.507	-27.9332
	2.31875	-20.5262				2.508	-38.0694
	2.31937	-20.529				2.509	-35.8121
	2.32	-20.4388				2.51	-26.8612
	2.32063	-20.2733				2.511	-22.555
	2.32125	-20.0521				2.512	-19.744
	2.32187	-19.7948				2.513	-17.7064
	2.3225	-19.5196				2.514	-16.1591
	2.32313	-19.2423				2.515	-14.9628
	2.32375	-18.9761				2.516	-14.0404
	2.32437	-18.7317				2.517	-13.3466
	2.325	-18.517				2.518	-12.8546
	2.32563	-18.3381				2.519	-12.5499
	2.32625	-18.1991				2.52	-12.4279
	2.32687	-18.1024				2.521	-12.4924
	2.3275	-18.0491				2.522	-12.7571
	2.32812	-18.039				2.523	-13.2479
	2.32875	-18.0709				2.524	-14.0097
	2.32938	-18.1425				2.525	-15.1195
	2.33	-18.2505				2.526	-16.7175
	2.33062	-18.3909				2.527	-19.0913
	2.33125	-18.5584				2.528	-22.9818
	2.33188	-18.7472				2.529	-31.7089
	2.3325	-18.9506				2.53	-32.5822
	2.33312	-19.1612				2.531	-22.2704
	2.33375	-19.3714				2.532	-17.4562
	2.33438	-19.5732				2.533	-14.2442
	2.335	-19.7591				2.534	-11.8259
	2.33562	-19.9221				2.535	-9.89179
	2.33625	-20.0564				2.536	-8.28994
	2.33688	-20.1579				2.537	-6.93422
	2.3375	-20.224				2.538	-5.77108
	2.33812	-20.2546				2.539	-4.76499
	2.33875	-20.2514				2.54	-3.89116
	2.33937	-20.2179				2.541	-3.13172
	2.34	-20.1593				2.542	-2.47336
	2.34063	-20.0817				2.543	-1.90602
	2.34125	-19.992				2.544	-1.42196
	2.34187	-19.8971				2.545	-1.01518
	2.3425	-19.8036				2.546	-0.681059
	2.34313	-19.7177				2.547	-0.416031
	2.34375	-19.6445				2.548	-0.217421
	2.34437	-19.5882				2.549	-0.0833058
	2.345	-19.552				2.55	-0.0124255
	2.34563	-19.5375				2.551	-0.00412601
	2.34625	-19.5453				2.552	-0.0583312
	2.34687	-19.5746				2.553	-0.17554
	2.3475	-19.6231				2.554	-0.356847
	2.34813	-19.6871				2.555	-0.603991
	2.34875	-19.7615				2.556	-0.919438
	2.34938	-19.84				2.557	-1.3065
	2.35	-19.915				2.558	-1.76949
	2.35062	-19.9778				2.559	-2.31402
	2.35125	-20.0194				2.56	-2.94731
	2.35188	-20.0304				2.561	-3.67874
	2.3525	-20.0021				2.562	-4.52063
	2.35312	-19.9271				2.563	-5.48949
	2.35375	-19.8				2.564	-6.60794
	2.35438	-19.6176				2.565	-7.90817
	2.355	-19.3798				2.566	-9.43791
	2.35562	-19.0892				2.567	-11.2725
	2.35625	-18.7512				2.568	-13.541
	2.35688	-18.3731				2.569	-16.4953
	2.3575	-17.9638				2.57	-20.7397
	2.35812	-17.5329				2.571	-28.5566
	2.35875	-17.0904				2.572	-37.5575
	2.35938	-16.6457				2.573	-24.5168
	2.36	-16.2077				2.574	-19.9249
	2.36063	-15.7843				2.575	-17.2549
	2.36125	-15.3825				2.576	-15.4885
	2.36187	-15.0082				2.577	-14.2665
	2.3625	-14.6664				2.578	-13.4215
	2.36313	-14.3611				2.579	-12.864
	2.36375	-14.0958				2.58	-12.5424
	2.36437	-13.8728				2.581	-12.4265
	2.365	-13.6941				2.582	-12.4997
	2.36563	-13.561				2.583	-12.7557
	2.36625	-13.4743				2.584	-13.1969
	2.36687	-13.4344				2.585	-13.8351
	2.3675	-13.4408				2.586	-14.6932
	2.36813	-13.4929				2.587	-15.8108
	2.36875	-13.5893				2.588	-17.2546
	2.36937	-13.7279				2.589	-19.1425
	2.37	-13.906				2.59	-21.7054
	2.37062	-14.1198				2.591	-25.4881
	2.37125	-14.3646				2.592	-32.4214
	2.37188	-14.6346				2.593	-46.1167
	2.3725	-14.9227				2.594	-29.6544
	2.37312	-15.2203				2.595	-24.5199
	2.37375	-15.5178				2.596	-21.5113
	2.37438	-15.8039				2.597	-19.4719
	2.375	-16.0669				2.598	-18.0095
	2.37562	-16.2945				2.599	-16.9442
	2.37625	-16.4748				2.6	-16.1805
	2.37688	-16.5972				2.601	-15.6634
	2.3775	-16.6537				2.602	-15.3604
	2.37812	-16.6392				2.603	-15.2533
	2.37875	-16.5524				2.604	-15.3344
	2.37938	-16.3962				2.605	-15.6048
	2.38	-16.1768				2.606	-16.0748
	2.38063	-15.9037				2.607	-16.7658
	2.38125	-15.5881				2.608	-17.7151
	2.38187	-15.2423				2.609	-18.9857
	2.3825	-14.879				2.61	-20.6885
	2.38313	-14.51				2.611	-23.038
	2.38375	-14.1464				2.612	-26.5293
	2.38437	-13.7978				2.613	-32.8156
	2.385	-13.4726				2.614	-54.4941
	2.38563	-13.1778				2.615	-31.5026
	2.38625	-12.9192				2.616	-25.8873
	2.38687	-12.7013				2.617	-22.6253
	2.3875	-12.5279				2.618	-20.3953
	2.38813	-12.4016				2.619	-18.7684
	2.38875	-12.3245				2.62	-17.5522
	2.38937	-12.2976				2.621	-16.6454
	2.39	-12.3215				2.622	-15.9899
	2.39062	-12.3959				2.623	-15.5512
	2.39125	-12.5197				2.624	-15.31
	2.39188	-12.6909				2.625	-15.2574
	2.3925	-12.9064				2.626	-15.3935
	2.39312	-13.1618				2.627	-15.7276
	2.39375	-13.451				2.628	-16.2796
	2.39438	-13.7662				2.629	-17.0848
	2.395	-14.0973				2.63	-18.2029
	2.39562	-14.4319				2.631	-19.7383
	2.39625	-14.755				2.632	-21.891
	2.39688	-15.0492				2.633	-25.112
	2.3975	-15.2955				2.634	-30.8306
	2.39812	-15.4742				2.635	-64.3732
	2.39875	-15.5668				2.636	-30.9457
	2.39938	-15.5576				2.637	-24.792
	2.4	-15.4361				2.638	-21.2573
	2.40062	-15.1982				2.639	-18.82
	2.40125	-14.8469				2.64	-17.0104
	2.40187	-14.3919				2.641	-15.6221
	2.4025	-13.8475				2.642	-14.5473
	2.40313	-13.2313				2.643	-13.7247
	2.40375	-12.5617				2.644	-13.1176
	2.40437	-11.8566				2.645	-12.705
	2.405	-11.1319				2.646	-12.4767
	2.40563	-10.4013				2.647	-12.4316
	2.40625	-9.67609				2.648	-12.5775
	2.40687	-8.965				2.649	-12.9325
	2.4075	-8.27472				2.65	-13.5297
	2.40813	-7.61008				2.651	-14.4248
	2.40875	-6.97444				2.652	-15.716
	2.40937	-6.36995				2.653	-17.5888
	2.41	-5.79782				2.654	-20.4548
	2.41063	-5.2585				2.655	-25.5585
	2.41125	-4.75194				2.656	-44.68
	2.41188	-4.27762				2.657	-26.863
	2.4125	-3.83476				2.658	-19.9633
	2.41312	-3.42234				2.659	-15.9855
	2.41375	-3.03921				2.66	-13.1607
	2.41438	-2.68414				2.661	-10.9699
	2.415	-2.35588				2.662	-9.1882
	2.41562	-2.05315				2.663	-7.6973
	2.41625	-1.77475				2.664	-6.42728
	2.41688	-1.5195				2.665	-5.33333
	2.4175	-1.28636				2.666	-4.38504
	2.41812	-1.07435				2.667	-3.56087
	2.41875	-0.882632				2.668	-2.84506
	2.41938	-0.710509				2.669	-2.22579
	2.42	-0.557417				2.67	-1.69407
	2.42062	-0.422945				2.671	-1.24293
	2.42125	-0.306833				2.672	-0.867002
	2.42188	-0.208977				2.673	-0.562121
	2.4225	-0.12942				2.674	-0.325116
	2.42313	-0.068352				2.675	-0.153641
	2.42375	-0.0261017				2.676	-0.0460583
	2.42437	-0.00312598				2.677	-0.00136524
	2.425	0				2.678	-0.0191517
	2.42563	-0.0174051				2.679	-0.0995806
	2.42625	-0.0561155				2.68	-0.243396
	2.42687	-0.116984				2.681	-0.451953
	2.4275	-0.20093				2.682	-0.727284
	2.42813	-0.308921				2.683	-1.07219
	2.42875	-0.441959				2.684	-1.49037
	2.42937	-0.601068				2.685	-1.98667
	2.43	-0.787273				2.686	-2.56729
	2.43063	-1.00159				2.687	-3.24028
	2.43125	-1.245				2.688	-4.01615
	2.43187	-1.51843				2.689	-4.90877
	2.4325	-1.82275				2.69	-5.93691
	2.43312	-2.15872				2.691	-7.12667
	2.43375	-2.52695				2.692	-8.51575
	2.43438	-2.92793				2.693	-10.1614
	2.435	-3.3619				2.694	-12.1569
	2.43562	-3.82886				2.695	-14.6697
	2.43625	-4.32847				2.696	-18.0508
	2.43688	-4.86				2.697	-23.2698
	2.4375	-5.4222				2.698	-36.0796
	2.43812	-6.01326				2.699	-29.602
	2.43875	-6.6306				2.7	-22.2303
	2.43938	-7.27083				2.701	-18.6608
	2.44	-7.92954				2.702	-16.4346
	2.44062	-8.60121				2.703	-14.924
	2.44125	-9.27909				2.704	-13.874
	2.44188	-9.95521				2.705	-13.1573
	2.4425	-10.6203				2.706	-12.7031
	2.44313	-11.2643				2.707	-12.4702
	2.44375	-11.8761				2.708	-12.4346
	2.44437	-12.4449				2.709	-12.5844
	2.445	-12.9603				2.71	-12.917
	2.44563	-13.4136				2.711	-13.4385
	2.44625	-13.7983				2.712	-14.165
	2.44687	-14.1111				2.713	-15.1254
	2.4475	-14.3521				2.714	-16.369
	2.44813	-14.525				2.715	-17.9796
	2.44875	-14.6365				2.716	-20.1109
	2.44937	-14.6959				2.717	-23.0833
	2.45	-14.7138				2.718	-27.7563
	2.45063	-14.7018				2.719	-38.5684
	2.45125	-14.6712				2.72	-35.5109
	2.45187	-14.6328				2.721	-27.0936
	2.4525	-14.5961				2.722	-23.1022
	2.45312	-14.5695				2.723	-20.5717
	2.45375	-14.56				2.724	-18.804
	2.45438	-14.5732				2.725	-17.5229
	2.455	-14.6135				2.726	-16.5923
	2.45562	-14.684				2.727	-15.9368
	2.45625	-14.7867				2.728	-15.5121
	2.45688	-14.9227				2.729	-15.2925
	2.4575	-15.0923				2.73	-15.2644
	2.45812	-15.2947				2.731	-15.4239
	2.45875	-15.5287				2.732	-15.7759
	2.45938	-15.792				2.733	-16.3349
	2.46	-16.0821				2.734	-17.1281
	2.46062	-16.3955				2.735	-18.2019
	2.46125	-16.7285				2.736	-19.6354
	2.46188	-17.0767				2.737	-21.5727
	2.4625	-17.4356				2.738	-24.3094
	2.46312	-17.8003				2.739	-28.6129
	2.46375	-18.1659				2.74	-38.0233
	2.46437	-18.5279				2.741	-38.2428
	2.465	-18.8818				2.742	-28.6851
	2.46563	-19.2239				2.743	-24.3515
	2.46625	-19.5511				2.744	-21.6015
	2.46687	-19.8611				2.745	-19.6564
	2.4675	-20.1527				2.746	-18.2175
	2.46813	-20.4253				2.747	-17.1398
	2.46875	-20.6791				2.748	-16.3434
	2.46937	-20.9151				2.749	-15.7817
	2.47	-21.1343				2.75	-15.4272
	2.47063	-21.338				2.751	-15.2653
	2.47125	-21.5271				2.752	-15.291
	2.47187	-21.7018				2.753	-15.5081
	2.4725	-21.8619				2.754	-15.93
	2.47313	-22.0057				2.755	-16.5824
	2.47375	-22.1307				2.756	-17.5091
	2.47438	-22.233				2.757	-18.7851
	2.475	-22.3078				2.758	-20.5453
	2.47562	-22.3494				2.759	-23.0633
	2.47625	-22.3517				2.76	-27.0275
	2.47688	-22.3084				2.761	-35.3287
	2.4775	-22.2142				2.762	-38.8425
	2.47812	-22.0648				2.763	-27.8352
	2.47875	-21.8579				2.764	-23.1289
	2.47938	-21.5932				2.765	-20.1423
	2.48	-21.2731				2.766	-18.0029
	2.48062	-20.9021				2.767	-16.3869
	2.48125	-20.4867				2.768	-15.1393
	2.48188	-20.0352				2.769	-14.1756
	2.4825	-19.5564				2.77	-13.4464
	2.48312	-19.0598				2.771	-12.9224
	2.48375	-18.5548				2.772	-12.5875
	2.48438	-18.0501				2.773	-12.4354
	2.485	-17.5539				2.774	-12.4685
	2.48563	-17.0735				2.775	-12.6989
	2.48625	-16.615				2.776	-13.15
	2.48687	-16.1839				2.777	-13.863
	2.4875	-15.7848				2.778	-14.9082
	2.48813	-15.4212				2.779	-16.4117
	2.48875	-15.0962				2.78	-18.6263
	2.48937	-14.8124				2.781	-22.1711
	2.49	-14.5714				2.782	-29.4487
	2.49063	-14.3748				2.783	-36.4436
	2.49125	-14.2237				2.784	-23.358
	2.49187	-14.1185				2.785	-18.102
	2.4925	-14.0597				2.786	-14.706
	2.49313	-14.0472				2.787	-12.185
	2.49375	-14.0807				2.788	-10.1842
	2.49437	-14.1594				2.789	-8.53483
	2.495	-14.2822				2.79	-7.14292
	2.49562	-14.4475				2.791	-5.9509
	2.49625	-14.653				2.792	-4.92089
	2.49688	-14.8961				2.793	-4.02668
	2.4975	-15.173				2.794	-3.24943
	2.49812	-15.4793				2.795	-2.57521
	2.49875	-15.8096				2.796	-1.99347
	2.49938	-16.1571				2.797	-1.49616
	2.5	-16.5142				2.798	-1.07701
	2.50062	-16.8717				2.799	-0.731209
	2.50125	-17.2196				2.8	-0.455016
	2.50188	-17.5471				2.801	-0.245627
	2.5025	-17.843				2.802	-0.101003
	2.50312	-18.0965				2.803	-0.0197774
	2.50375	-18.2976				2.804	-0.00120021
	2.50438	-18.4387				2.805	-0.045101
	2.505	-18.5147				2.806	-0.151883
	2.50563	-18.5237				2.807	-0.32254
	2.50625	-18.4676				2.808	-0.558702
	2.50687	-18.3515				2.809	-0.862706
	2.5075	-18.1833				2.81	-1.23771
	2.50813	-17.9729				2.811	-1.68787
	2.50875	-17.7316				2.812	-2.21853
	2.50937	-17.4709				2.813	-2.83664
	2.51	-17.2019				2.814	-3.55116
	2.51063	-16.9352				2.815	-4.37387
	2.51125	-16.68				2.816	-5.32047
	2.51187	-16.4445				2.817	-6.41241
	2.5125	-16.2354				2.818	-7.67996
	2.51313	-16.0584				2.819	-9.1677
	2.51375	-15.9177				2.82	-10.9451
	2.51437	-15.8167				2.821	-13.1297
	2.515	-15.7577				2.822	-15.9442
	2.51562	-15.7419				2.823	-19.9013
	2.51625	-15.7697				2.824	-26.7349
	2.51688	-15.8405				2.825	-45.6596
	2.5175	-15.9527				2.826	-25.6521
	2.51812	-16.1035				2.827	-20.5009
	2.51875	-16.2891				2.828	-17.6176
	2.51938	-16.5039				2.829	-15.7355
	2.52	-16.7412				2.83	-14.4384
	2.52062	-16.9922				2.831	-13.539
	2.52125	-17.2465				2.832	-12.9385
	2.52188	-17.4919				2.833	-12.5806
	2.5225	-17.7144				2.834	-12.4323
	2.52312	-17.8993				2.835	-12.475
	2.52375	-18.0314				2.836	-12.701
	2.52438	-18.0963				2.837	-13.1112
	2.525	-18.0819				2.838	-13.7157
	2.52562	-17.9795				2.839	-14.5355
	2.52625	-17.7849				2.84	-15.6067
	2.52687	-17.4989				2.841	-16.9905
	2.5275	-17.1269				2.842	-18.7938
	2.52813	-16.6786				2.843	-21.221
	2.52875	-16.1662				2.844	-24.7365
	2.52937	-15.6036				2.845	-30.8332
	2.53	-15.0049				2.846	-72.3304
	2.53063	-14.3833				2.847	-30.9366
	2.53125	-13.7509				2.848	-25.1635
	2.53187	-13.118				2.849	-21.9237
	2.5325	-12.4932				2.85	-19.7611
	2.53313	-11.8834				2.851	-18.2194
	2.53375	-11.2939				2.852	-17.0968
	2.53437	-10.7288				2.853	-16.2881
	2.535	-10.191				2.854	-15.7331
	2.53563	-9.68245				2.855	-15.3965
	2.53625	-9.20446				2.856	-15.2579
	2.53688	-8.75766				2.857	-15.3082
	2.5375	-8.34227				2.858	-15.547
	2.53812	-7.95813				2.859	-15.983
	2.53875	-7.6048				2.86	-16.6356
	2.53938	-7.28166				2.861	-17.5389
	2.54	-6.98796				2.862	-18.7507
	2.54062	-6.72283				2.863	-20.3715
	2.54125	-6.48538				2.864	-22.592
	2.54188	-6.27469				2.865	-25.8361
	2.5425	-6.08984				2.866	-31.4019
	2.54312	-5.92997				2.867	-53.1552
	2.54375	-5.79425				2.868	-32.9347
	2.54438	-5.68195				2.869	-26.5852
	2.545	-5.59242				2.87	-23.0735
	2.54562	-5.52512				2.871	-20.7136
	2.54625	-5.47963				2.872	-19.0042
	2.54688	-5.45563				2.873	-17.729
	2.5475	-5.45298				2.874	-16.7761
	2.54813	-5.47163				2.875	-16.0821
	2.54875	-5.51171				2.876	-15.6095
	2.54937	-5.57345				2.877	-15.3366
	2.55	-5.65726				2.878	-15.2532
	2.55063	-5.76365				2.879	-15.3579
	2.55125	-5.89327				2.88	-15.6583
	2.55187	-6.04689				2.881	-16.1725
	2.5525	-6.22538				2.882	-16.9328
	2.55313	-6.42972				2.883	-17.9937
	2.55375	-6.66097				2.884	-19.4503
	2.55437	-6.92025				2.885	-21.4806
	2.555	-7.20874				2.886	-24.4726
	2.55563	-7.52764				2.887	-29.5636
	2.55625	-7.8782				2.888	-45.505
	2.55687	-8.26162				2.889	-32.5564
	2.5575	-8.67909				2.89	-25.5488
	2.55812	-9.1317				2.891	-21.7439
	2.55875	-9.62046				2.892	-19.1701
	2.55938	-10.1462				2.893	-17.2754
	2.56	-10.7095				2.894	-15.8268
	2.56062	-11.3108				2.895	-14.7056
	2.56125	-11.9498				2.896	-13.8445
	2.56188	-12.6261				2.897	-13.2037
	2.5625	-13.3384				2.898	-12.7601
	2.56312	-14.0844				2.899	-12.5018
	2.56375	-14.861				2.9	-12.4262
	2.56438	-15.6637				2.901	-12.5397
	2.565	-16.4863				2.902	-12.8586
	2.56562	-17.3206				2.903	-13.4128
	2.56625	-18.1565				2.904	-14.2537
	2.56688	-18.9815				2.905	-15.4701
	2.5675	-19.7809				2.906	-17.228
	2.56813	-20.5382				2.907	-19.8827
	2.56875	-21.2361				2.908	-24.4361
	2.56937	-21.8577				2.909	-37.1645
	2.57	-22.3882				2.91	-28.7128
	2.57063	-22.8167				2.911	-20.8073
	2.57125	-23.1379				2.912	-16.5389
	2.57187	-23.3526				2.913	-13.5734
	2.5725	-23.4682				2.914	-11.2981
	2.57313	-23.497				2.915	-9.45902
	2.57375	-23.455				2.916	-7.92598
	2.57437	-23.3601				2.917	-6.62319
	2.575	-23.23				2.918	-5.50265
	2.57563	-23.0815				2.919	-4.53206
	2.57625	-22.9295				2.92	-3.68868
	2.57687	-22.7864				2.921	-2.95594
	2.5775	-22.6627				2.922	-2.32147
	2.57812	-22.5663				2.923	-1.77586
	2.57875	-22.5035				2.924	-1.31187
	2.57938	-22.4789				2.925	-0.923882
	2.58	-22.4954				2.926	-0.607551
	2.58062	-22.555				2.927	-0.359559
	2.58125	-22.6586				2.928	-0.177431
	2.58188	-22.8063				2.929	-0.0594195
	2.5825	-22.9971				2.93	-0.00442111
	2.58312	-23.2296				2.931	-0.0119302
	2.58375	-23.5015				2.932	-0.0820155
	2.58438	-23.8097				2.933	-0.215324
	2.585	-24.1504				2.934	-0.413107
	2.58562	-24.5191				2.935	-0.677279
	2.58625	-24.9104				2.936	-1.01051
	2.58688	-25.318				2.937	-1.41633
	2.5875	-25.7351				2.938	-1.89939
	2.58812	-26.1538				2.939	-2.46563
	2.58875	-26.566				2.94	-3.12278
	2.58937	-26.9632				2.941	-3.88087
	2.59	-27.3369				2.942	-4.75314
	2.59063	-27.6793				2.943	-5.75742
	2.59125	-27.9835				2.944	-6.91838
	2.59187	-28.244				2.945	-8.27138
	2.5925	-28.4573				2.946	-9.86966
	2.59313	-28.6221				2.947	-11.7988
	2.59375	-28.7392				2.948	-14.2095
	2.59437	-28.8116				2.949	-17.4083
	2.595	-28.8439				2.95	-22.1917
	2.59563	-28.8422				2.951	-32.344
	2.59625	-28.8134				2.952	-31.9116
	2.59687	-28.7647				2.953	-23.0481
	2.5975	-28.703				2.954	-19.1286
	2.59813	-28.635				2.955	-16.7418
	2.59875	-28.5663				2.956	-15.1363
	2.59938	-28.5017				2.957	-14.0213
	2.6	-28.4451				2.958	-13.2557
	2.60062	-28.399				2.959	-12.7618
	2.60125	-28.365				2.96	-12.4945
	2.60188	-28.3435				2.961	-12.4275
	2.6025	-28.334				2.962	-12.5472
	2.60312	-28.3349				2.963	-12.8496
	2.60375	-28.344				2.964	-13.3392
	2.60438	-28.3581				2.965	-14.0303
	2.605	-28.3735				2.966	-14.9495
	2.60562	-28.386				2.967	-16.142
	2.60625	-28.3911				2.968	-17.6841
	2.60688	-28.3845				2.969	-19.7142
	2.6075	-28.3621				2.97	-22.5125
	2.60812	-28.3202				2.971	-26.7906
	2.60875	-28.2559				2.972	-35.6172
	2.60938	-28.1674				2.973	-38.3218
	2.61	-28.054				2.974	-28.0074
	2.61063	-27.916				2.975	-23.6278
	2.61125	-27.7553				2.976	-20.9248
	2.61187	-27.5744				2.977	-19.0564
	2.6125	-27.3771				2.978	-17.707
	2.61313	-27.1677				2.979	-16.725
	2.61375	-26.9508				2.98	-16.0279
	2.61437	-26.7317				2.981	-15.5674
	2.615	-26.5151				2.982	-15.3152
	2.61563	-26.3061				2.983	-15.2562
	2.61625	-26.109				2.984	-15.3847
	2.61687	-25.9281				2.985	-15.7043
	2.6175	-25.7668				2.986	-16.2277
	2.61813	-25.6285				2.987	-16.9798
	2.61875	-25.5155				2.988	-18.0031
	2.61937	-25.4299				2.989	-19.3699
	2.62	-25.3732				2.99	-21.2098
	2.62062	-25.3464				2.991	-23.7824
	2.62125	-25.3498				2.992	-27.7278
	2.62188	-25.3834				2.993	-35.5847
	2.6225	-25.4464				2.994	-41.7606
	2.62312	-25.5377				2.995	-29.6852
	2.62375	-25.6554				2.996	-24.9209
	2.62438	-25.7973				2.997	-21.9869
	2.625	-25.9605				2.998	-19.9363
	2.62562	-26.1414				2.999	-18.4267
	2.62625	-26.336				3	-17.2962
	2.62688	-26.5397
	2.6275	-26.7473
	2.62812	-26.9533
	2.62875	-27.1521
	2.62938	-27.3379
	2.63	-27.5052
	2.63063	-27.6488
	2.63125	-27.7645
	2.63187	-27.8489
	2.6325	-27.9
	2.63313	-27.9172
	2.63375	-27.9011
	2.63437	-27.8539
	2.635	-27.7789
	2.63563	-27.6804
	2.63625	-27.5634
	2.63687	-27.4334
	2.6375	-27.2961
	2.63813	-27.157
	2.63875	-27.0215
	2.63937	-26.8946
	2.64	-26.7807
	2.64062	-26.6838
	2.64125	-26.6074
	2.64188	-26.5543
	2.6425	-26.5268
	2.64312	-26.5265
	2.64375	-26.5548
	2.64438	-26.6121
	2.645	-26.6984
	2.64562	-26.8131
	2.64625	-26.9551
	2.64688	-27.1222
	2.6475	-27.3119
	2.64812	-27.5206
	2.64875	-27.7438
	2.64938	-27.9763
	2.65	-28.2118
	2.65062	-28.4433
	2.65125	-28.6628
	2.65187	-28.8621
	2.6525	-29.0327
	2.65313	-29.1661
	2.65375	-29.255
	2.65437	-29.293
	2.655	-29.2759
	2.65563	-29.2013
	2.65625	-29.0696
	2.65687	-28.8832
	2.6575	-28.6466
	2.65813	-28.3662
	2.65875	-28.0494
	2.65937	-27.7039
	2.66	-27.3381
	2.66063	-26.9594
	2.66125	-26.575
	2.66188	-26.1912
	2.6625	-25.8133
	2.66312	-25.4459
	2.66375	-25.0923
	2.66438	-24.7554
	2.665	-24.4371
	2.66562	-24.1385
	2.66625	-23.8605
	2.66688	-23.603
	2.6675	-23.3657
	2.66812	-23.1481
	2.66875	-22.9492
	2.66938	-22.7677
	2.67	-22.6024
	2.67062	-22.4517
	2.67125	-22.3141
	2.67188	-22.1883
	2.6725	-22.0727
	2.67313	-21.9662
	2.67375	-21.8675
	2.67437	-21.7758
	2.675	-21.6906
	2.67563	-21.6114
	2.67625	-21.5382
	2.67687	-21.4714
	2.6775	-21.4114
	2.67813	-21.3593
	2.67875	-21.316
	2.67937	-21.2831
	2.68	-21.262
	2.68063	-21.2546
	2.68125	-21.2628
	2.68187	-21.2883
	2.6825	-21.3333
	2.68312	-21.3996
	2.68375	-21.4893
	2.68438	-21.6041
	2.685	-21.7458
	2.68562	-21.9159
	2.68625	-22.1157
	2.68688	-22.3466
	2.6875	-22.6093
	2.68812	-22.9043
	2.68875	-23.232
	2.68938	-23.592
	2.69	-23.9836
	2.69062	-24.4055
	2.69125	-24.8555
	2.69188	-25.3308
	2.6925	-25.8276
	2.69313	-26.3411
	2.69375	-26.8653
	2.69437	-27.3932
	2.695	-27.9166
	2.69563	-28.4265
	2.69625	-28.913
	2.69687	-29.3661
	2.6975	-29.7761
	2.69813	-30.1346
	2.69875	-30.4347
	2.69937	-30.6721
	2.7	-30.8453
	2.70063	-30.9557
	2.70125	-31.0077
	2.70187	-31.0079
	2.7025	-30.9644
	2.70312	-30.8866
	2.70375	-30.7835
	2.70438	-30.6643
	2.705	-30.537
	2.70562	-30.4085
	2.70625	-30.2845
	2.70688	-30.1694
	2.7075	-30.0664
	2.70812	-29.9774
	2.70875	-29.9034
	2.70938	-29.8444
	2.71	-29.7997
	2.71062	-29.7679
	2.71125	-29.7473
	2.71188	-29.7359
	2.7125	-29.7314
	2.71312	-29.7319
	2.71375	-29.7353
	2.71437	-29.7401
	2.715	-29.7451
	2.71563	-29.7495
	2.71625	-29.7532
	2.71687	-29.7567
	2.7175	-29.7607
	2.71813	-29.7666
	2.71875	-29.776
	2.71937	-29.7907
	2.72	-29.8126
	2.72063	-29.8432
	2.72125	-29.8841
	2.72187	-29.9361
	2.7225	-29.9996
	2.72313	-30.0742
	2.72375	-30.1583
	2.72438	-30.2495
	2.725	-30.3443
	2.72562	-30.4377
	2.72625	-30.5235
	2.72688	-30.5946
	2.7275	-30.6424
	2.72812	-30.6582
	2.72875	-30.6327
	2.72938	-30.5573
	2.73	-30.4244
	2.73062	-30.2285
	2.73125	-29.9664
	2.73188	-29.6377
	2.7325	-29.245
	2.73312	-28.7935
	2.73375	-28.2904
	2.73438	-27.7446
	2.735	-27.1658
	2.73563	-26.5636
	2.73625	-25.9476
	2.73687	-25.3264
	2.7375	-24.7077
	2.73813	-24.0982
	2.73875	-23.5037
	2.73937	-22.9287
	2.74	-22.377
	2.74063	-21.8515
	2.74125	-21.3546
	2.74187	-20.8878
	2.7425	-20.4525
	2.74313	-20.0494
	2.74375	-19.6791
	2.74437	-19.342
	2.745	-19.0381
	2.74562	-18.7675
	2.74625	-18.53
	2.74688	-18.3254
	2.7475	-18.1536
	2.74812	-18.0143
	2.74875	-17.9073
	2.74938	-17.8325
	2.75	-17.7896
	2.75062	-17.7785
	2.75125	-17.7991
	2.75188	-17.8514
	2.7525	-17.9354
	2.75312	-18.0511
	2.75375	-18.1986
	2.75438	-18.3781
	2.755	-18.5896
	2.75563	-18.8333
	2.75625	-19.1093
	2.75687	-19.4177
	2.7575	-19.7586
	2.75813	-20.1318
	2.75875	-20.5373
	2.75937	-20.9747
	2.76	-21.4433
	2.76063	-21.9422
	2.76125	-22.4703
	2.76187	-23.0258
	2.7625	-23.6063
	2.76313	-24.2091
	2.76375	-24.8303
	2.76437	-25.4654
	2.765	-26.109
	2.76562	-26.7544
	2.76625	-27.3942
	2.76688	-28.02
	2.7675	-28.6227
	2.76812	-29.1929
	2.76875	-29.7213
	2.76938	-30.1994
	2.77	-30.62
	2.77062	-30.9778
	2.77125	-31.2699
	2.77188	-31.4962
	2.7725	-31.659
	2.77312	-31.7628
	2.77375	-31.8138
	2.77438	-31.8194
	2.775	-31.7871
	2.77562	-31.7241
	2.77625	-31.6372
	2.77687	-31.5316
	2.7775	-31.4116
	2.77813	-31.28
	2.77875	-31.138
	2.77937	-30.9857
	2.78	-30.8222
	2.78063	-30.6454
	2.78125	-30.4527
	2.78187	-30.2411
	2.7825	-30.0073
	2.78313	-29.7483
	2.78375	-29.4617
	2.78437	-29.1455
	2.785	-28.7988
	2.78563	-28.4214
	2.78625	-28.0143
	2.78688	-27.5792
	2.7875	-27.1189
	2.78812	-26.6363
	2.78875	-26.1351
	2.78938	-25.619
	2.79	-25.0918
	2.79062	-24.557
	2.79125	-24.0179
	2.79188	-23.4775
	2.7925	-22.9382
	2.79312	-22.4023
	2.79375	-21.8713
	2.79438	-21.3467
	2.795	-20.8293
	2.79562	-20.3198
	2.79625	-19.8186
	2.79688	-19.3259
	2.7975	-18.842
	2.79813	-18.3668
	2.79875	-17.9003
	2.79937	-17.4426
	2.8	-16.9939
	2.80063	-16.5543
	2.80125	-16.1244
	2.80187	-15.7045
	2.8025	-15.2953
	2.80313	-14.8978
	2.80375	-14.5128
	2.80437	-14.1415
	2.805	-13.7851
	2.80563	-13.4451
	2.80625	-13.1228
	2.80687	-12.8199
	2.8075	-12.5378
	2.80812	-12.2783
	2.80875	-12.0428
	2.80938	-11.833
	2.81	-11.6506
	2.81062	-11.4969
	2.81125	-11.3737
	2.81188	-11.2823
	2.8125	-11.2242
	2.81312	-11.2007
	2.81375	-11.213
	2.81438	-11.2623
	2.815	-11.3499
	2.81562	-11.4765
	2.81625	-11.6433
	2.81688	-11.8508
	2.8175	-12.0997
	2.81813	-12.3905
	2.81875	-12.7233
	2.81937	-13.0981
	2.82	-13.5144
	2.82063	-13.9714
	2.82125	-14.4679
	2.82187	-15.0017
	2.8225	-15.5702
	2.82313	-16.1697
	2.82375	-16.7954
	2.82437	-17.4413
	2.825	-18.0997
	2.82563	-18.7617
	2.82625	-19.4166
	2.82687	-20.0523
	2.8275	-20.6556
	2.82812	-21.213
	2.82875	-21.7111
	2.82938	-22.1382
	2.83	-22.4851
	2.83062	-22.7459
	2.83125	-22.9192
	2.83188	-23.0073
	2.8325	-23.0165
	2.83312	-22.9557
	2.83375	-22.8355
	2.83438	-22.6672
	2.835	-22.4612
	2.83562	-22.2273
	2.83625	-21.9733
	2.83688	-21.7053
	2.8375	-21.4277
	2.83812	-21.1431
	2.83875	-20.8527
	2.83937	-20.5564
	2.84	-20.2534
	2.84063	-19.942
	2.84125	-19.6203
	2.84187	-19.2864
	2.8425	-18.9385
	2.84313	-18.5752
	2.84375	-18.1959
	2.84437	-17.8006
	2.845	-17.3898
	2.84563	-16.965
	2.84625	-16.5284
	2.84687	-16.0825
	2.8475	-15.6303
	2.84813	-15.1753
	2.84875	-14.7207
	2.84938	-14.2702
	2.85	-13.8271
	2.85062	-13.3945
	2.85125	-12.9754
	2.85188	-12.5724
	2.8525	-12.1879
	2.85312	-11.824
	2.85375	-11.4824
	2.85438	-11.1648
	2.855	-10.8722
	2.85562	-10.6058
	2.85625	-10.3663
	2.85688	-10.1545
	2.8575	-9.97092
	2.85812	-9.81584
	2.85875	-9.68963
	2.85938	-9.59251
	2.86	-9.52465
	2.86063	-9.48619
	2.86125	-9.47726
	2.86187	-9.49797
	2.8625	-9.54843
	2.86313	-9.62877
	2.86375	-9.73917
	2.86437	-9.8798
	2.865	-10.0509
	2.86563	-10.2527
	2.86625	-10.4856
	2.86687	-10.7498
	2.8675	-11.0457
	2.86813	-11.3738
	2.86875	-11.7344
	2.86937	-12.128
	2.87	-12.5549
	2.87062	-13.0155
	2.87125	-13.5101
	2.87188	-14.039
	2.8725	-14.6021
	2.87312	-15.1995
	2.87375	-15.8308
	2.87438	-16.4953
	2.875	-17.1922
	2.87562	-17.9199
	2.87625	-18.6766
	2.87688	-19.4594
	2.8775	-20.2651
	2.87812	-21.0891
	2.87875	-21.9263
	2.87938	-22.7699
	2.88	-23.6124
	2.88063	-24.445
	2.88125	-25.2577
	2.88187	-26.04
	2.8825	-26.781
	2.88313	-27.4697
	2.88375	-28.0964
	2.88437	-28.6526
	2.885	-29.1322
	2.88563	-29.5313
	2.88625	-29.849
	2.88687	-30.0868
	2.8875	-30.2483
	2.88813	-30.3388
	2.88875	-30.3643
	2.88937	-30.3313
	2.89	-30.246
	2.89062	-30.1145
	2.89125	-29.9423
	2.89188	-29.7343
	2.8925	-29.4952
	2.89312	-29.2293
	2.89375	-28.941
	2.89438	-28.6346
	2.895	-28.3146
	2.89562	-27.9856
	2.89625	-27.6524
	2.89688	-27.3198
	2.8975	-26.9928
	2.89812	-26.6761
	2.89875	-26.3745
	2.89938	-26.0924
	2.9	-25.834
	2.90062	-25.6032
	2.90125	-25.4034
	2.90187	-25.2377
	2.9025	-25.1087
	2.90313	-25.0187
	2.90375	-24.9693
	2.90437	-24.9619
	2.905	-24.997
	2.90563	-25.0749
	2.90625	-25.1951
	2.90687	-25.3563
	2.9075	-25.5565
	2.90813	-25.7925
	2.90875	-26.0601
	2.90937	-26.3536
	2.91	-26.6659
	2.91063	-26.9879
	2.91125	-27.3091
	2.91188	-27.6168
	2.9125	-27.8972
	2.91312	-28.1351
	2.91375	-28.3157
	2.91438	-28.4248
	2.915	-28.451
	2.91562	-28.3865
	2.91625	-28.228
	2.91688	-27.9772
	2.9175	-27.6406
	2.91812	-27.2283
	2.91875	-26.7531
	2.91938	-26.2288
	2.92	-25.6693
	2.92062	-25.0874
	2.92125	-24.4948
	2.92188	-23.901
	2.9225	-23.3139
	2.92313	-22.7399
	2.92375	-22.1834
	2.92437	-21.6479
	2.925	-21.1355
	2.92563	-20.6475
	2.92625	-20.1844
	2.92687	-19.7462
	2.9275	-19.3324
	2.92813	-18.942
	2.92875	-18.5742
	2.92937	-18.2277
	2.93	-17.9013
	2.93063	-17.5936
	2.93125	-17.3037
	2.93187	-17.0304
	2.9325	-16.7728
	2.93312	-16.5304
	2.93375	-16.3027
	2.93438	-16.0895
	2.935	-15.891
	2.93562	-15.7075
	2.93625	-15.5397
	2.93688	-15.3885
	2.9375	-15.255
	2.93812	-15.1404
	2.93875	-15.0464
	2.93938	-14.9745
	2.94	-14.9264
	2.94062	-14.904
	2.94125	-14.9089
	2.94188	-14.9431
	2.9425	-15.0082
	2.94313	-15.1059
	2.94375	-15.2379
	2.94437	-15.4053
	2.945	-15.6094
	2.94563	-15.851
	2.94625	-16.1307
	2.94687	-16.4483
	2.9475	-16.8033
	2.94813	-17.1944
	2.94875	-17.6193
	2.94937	-18.0744
	2.95	-18.5549
	2.95063	-19.0539
	2.95125	-19.5627
	2.95187	-20.0701
	2.9525	-20.5625
	2.95312	-21.0237
	2.95375	-21.4359
	2.95438	-21.7801
	2.955	-22.038
	2.95562	-22.1935
	2.95625	-22.2352
	2.95688	-22.1576
	2.9575	-21.9621
	2.95812	-21.657
	2.95875	-21.2554
	2.95938	-20.7745
	2.96	-20.2326
	2.96062	-19.6479
	2.96125	-19.037
	2.96188	-18.4147
	2.9625	-17.793
	2.96312	-17.1816
	2.96375	-16.5883
	2.96437	-16.0187
	2.965	-15.4771
	2.96563	-14.9666
	2.96625	-14.4891
	2.96687	-14.0461
	2.9675	-13.6384
	2.96813	-13.2662
	2.96875	-12.9299
	2.96937	-12.6292
	2.97	-12.3642
	2.97063	-12.1345
	2.97125	-11.9399
	2.97187	-11.7803
	2.9725	-11.6554
	2.97313	-11.5654
	2.97375	-11.51
	2.97438	-11.4895
	2.975	-11.504
	2.97562	-11.5538
	2.97625	-11.6393
	2.97688	-11.7609
	2.9775	-11.9193
	2.97812	-12.1149
	2.97875	-12.3487
	2.97938	-12.6213
	2.98	-12.9336
	2.98062	-13.2865
	2.98125	-13.6809
	2.98188	-14.1178
	2.9825	-14.5981
	2.98312	-15.1227
	2.98375	-15.6923
	2.98438	-16.3074
	2.985	-16.9686
	2.98563	-17.6756
	2.98625	-18.4281
	2.98687	-19.2246
	2.9875	-20.063
	2.98813	-20.9394
	2.98875	-21.8485
	2.98937	-22.7825
	2.99	-23.7305
	2.99063	-24.6784
	2.99125	-25.6079
	2.99187	-26.4968
	2.9925	-27.3195
	2.99313	-28.0487
	2.99375	-28.658
	2.99437	-29.126
	2.995	-29.4396
	2.99562	-29.5972
	2.99625	-29.6086
	2.99688	-29.4942
	2.9975	-29.2808
	2.99812	-28.9985
	2.99875	-28.6769
	2.99938	-28.3435
